# Supplementary material for: Multi-omic analysis of PBMCs in sepsis reveals widespread cytotoxic dysfunction and an increased population of CD69 expressing naïve CD4+ T cells
Source: Front Immunol. 2025 Oct 24;16:1667186. doi: 10.3389/fimmu.2025.1667186 (PMC12591961; doi:10.3389/fimmu.2025.1667186)
Supplement: Supplementary file 3 [file Table1.xlsx]

## Sheet: Table S1
Supplementary Table 1. Sepsis patient characteristics.
Sample	Age	Sex	Mortality	ICU Duration (Days)	Apache II	SAPS II	Admission SOFA (D1)	Source of Sepsis
1	38	M	N	34	38	76	14	Respiratory
2	61	M	N	33	14	48	6	Abdominal
3	74	M	N	7	16	37	5	Respiratory
4	80	F	N	36	12	50	7	Faecal peritonitis
5	27	F	N	79	38	71	18	Post-partum, uterine
6	73	M	Y	36	15	39	7	Respiratory
7	61	F	Y	12	24	51	12	Skin
8	39	M	N	7	16	31	5	Respiratory
9	72	F	N	32	26	54	11	Respiratory
10	68	M	N	8	12	34	4	Abdominal
11	48	F	N	7	10	50	12	Urine
12	58	F	N	10	12	30	6	Skin
13	78	M	Y	16	25	56	12	Respiratory
14	56	M	N	20	26	48	11	Respiratory
Bacteraemia without sepsis patient characteristics
Sample	Age	Sex	Mortality	Apache II	Admission SOFA (D1)
1	67	F	N	9	0
2	86	M	N	NA	NA
3	86	F	N	14	3*
*Initially presented with a qSOFA score of 1 and following clinical assessment were deemed to not have sepsis
Control participant characteristics
Sample	Age	Sex
C1	41	M
C2	51	M
C3	61	M
M: male, F: female, ICU: intensive care unit, SAPS: simplified acute physiology score, SOFA: sequential organ failure assessment.

## Sheet: Table S2
Supplementary Table 2. Panel of AbSeq Ab-Oligos used in this study.
Name	Cat #
CD56	940007
TCR gamma delta	940057
CD123	940020
HLA ABC	940062
CD274	940035
CD28	940017
CCR7	940014
CD32	940069
CD45RA	940011
CD1d	940296
CD196 (CCR6)	940033
CD1a	940063
CD16	940006
CD274	940018
CD279 (PD-1)	940015
CD15	940274
CD206	940068
CD335	940064
CD45RO	940022
CD161	940070
CD294 (CRTH2)	940098
CD127	940012
CD1c	940083
CXCR5C (CD185)	940042
CD196 (CCR6)	940004
CD163	940058
CD4	940001
HLA DR	940010
IgD	940026
CD11c	940024
CD141	940079
CD94	940081
CD3	940000
CD45	940002
TIM3 (CD366)	940066
CD8	940003
CD335	940031
CD14	940005
CD194	940047
CD183 (CXCR3)	940030
CD25	940009
CD142	940280
CD38	940013
CD86	940025
CD206	940016
CD18	940086
The study phase contained an additional AbSeq Ab-Oligo, which was not used in the analysis (CD64, Cat. #940023)

## Sheet: Table S3
Supplementary Table 3. Custom supplement gene panel.
Gene Symbol	Transcript ID
BATF	NM_006399.3
CD1D	NM_001766.3
CSF1R	NM_005211.3
F3	NM_001993.4
HEY1	NM_012258.3
HLA-B	NM_005514.7
HLA-C	NM_002117.5
HLA-DRB1	NM_002124.3
IFNB1	NM_002176.3
IL13RA1	NM_001560.2
KLRC2	NM_002260.3
KLRD1	NM_001114396.1
MAPK1	NM_002745.4
MAPK3	NM_002746.2
PNKD	NM_015488.4
REL	NM_002908.3
SIGLEC10	NM_033130.4
TLR1	NM_003263.3
TLR3	NM_003265.2
TLR4	NM_138554.4
TLR5	NM_003268.5
TLR6	NM_006068.4
TRAV1-2	ENST00000390423.2
TRAV24	ENST00000390453.1
TRDV1	ENST00000390452.2
TRDV2	ENST00000390469.2
TRDV3	ENST00000535880.2

## Sheet: Table S4 
Supplementary Table 4. Markers for cluster annotation
Major Cell type	Subtype	Markers	Refs
CD4+ T Cells		CD3 (Ab)+, CD4 (Ab)+, CD4
	Naïve	CD45RA (Ab)+, CD197 (Ab)+, CCR7
	CD69+ Naive	CD45RA (Ab)+, CD197 (Ab)+, CD69	1
	Th1	CD183 (Ab)+, TBX21	2, 3
	Th2	CD194 (Ab)+	4
	Th17	CD161 (Ab)+, CD196 (Ab)+, RORC	5, 6
	Treg	CD25 (Ab)+, FOXP3	7
	CD56+	CD56(Ab)+
CD8+ T Cells		CD3 (Ab)+, CD8 (Ab)+, CD8A
	Naïve	CD45RA (Ab)+, CD197 (Ab)+
	CM	CD45RA (Ab)-, CD197 (Ab)	8
	TD	CD45RA (Ab)+, CD197 (Ab)-	8
	MAIT	CD161 (Ab)+, TRAV1-2, RORC	9,10
γδT Cells		CD3 (Ab)+, TCR-gamma (Ab)+, TRDC
NK Cells		CD3 (Ab)-, CD56 (Ab)+, NKG7	11
B Cells		CD3 (Ab)-, CD19 (Ab)+, CD20 (Ab)+
	Naïve	IgD (Ab)+, CD27-, CD38 (Ab)+	12
	Switched Resting	IgD(Ab)-, CD27 (Ab)+, CD24	12
	Switched Activated	IgD (Ab)-, CD27 (Ab)+, CD86 (Ab)
Th = T helper, Treg = Regulatory T cell, CM = central memory, TD = Terminally differentiated, NK = Natural killer.
References
1	Cibrián D, Sánchez-Madrid F. CD69: from activation marker to metabolic gatekeeper. Eur J Immunol. 2017;47(6):946-53.
2	Groom JR, Luster AD. CXCR3 in T cell function. Experimental cell research. 2011;317(5):620-31.
3	Kanhere A, Hertweck A, Bhatia U, Gökmen MR, Perucha E, Jackson I, et al. T-bet and GATA3 orchestrate Th1 and Th2 differentiation through lineage-specific targeting of distal regulatory elements. Nature Communications. 2012;3(1):1268.
4	Mikhak Z, Fukui M, Farsidjani A, Medoff BD, Tager AM, Luster AD. Contribution of CCR4 and CCR8 to antigen-specific T(H)2 cell trafficking in allergic pulmonary inflammation. J Allergy Clin Immunol. 2009;123(1):67-73.e3.
5	Cosmi L, De Palma R, Santarlasci V, Maggi L, Capone M, Frosali F, et al. Human interleukin 17–producing cells originate from a CD161+ CD4+ T cell precursor. The Journal of experimental medicine. 2008;205(8):1903-16.
6	Acosta-Rodriguez EV, Rivino L, Geginat J, Jarrossay D, Gattorno M, Lanzavecchia A, et al. Surface phenotype and antigenic specificity of human interleukin 17–producing T helper memory cells. Nature immunology. 2007;8(6):639-46.
7	Fontenot JD, Gavin MA, Rudensky AY. Foxp3 programs the development and function of CD4+ CD25+ regulatory T cells. Nature immunology. 2003;4(4):330-6.
8	Martin MD, Badovinac VP. Defining Memory CD8 T Cell. Frontiers in Immunology. 2018;9.
9	Walker LJ, Kang YH, Smith MO, Tharmalingham H, Ramamurthy N, Fleming VM, et al. Human MAIT and CD8αα cells develop from a pool of type-17 precommitted CD8+ T cells. Blood. 2012;119(2):422-33.
10	Godfrey DI, Koay H-F, McCluskey J, Gherardin NA. The biology and functional importance of MAIT cells. Nature Immunology. 2019;20(9):1110-28.
11	Poli A, Michel T, Thérésine M, Andrès E, Hentges F, Zimmer J. CD56bright natural killer (NK) cells: an important NK cell subset. Immunology. 2009;126(4):458-65.
12	Sanz I, Wei C, Jenks SA, Cashman KS, Tipton C, Woodruff MC, et al. Challenges and Opportunities for Consistent Classification of Human B Cell and Plasma Cell Populations. Frontiers in Immunology. 2019;10.

## Sheet: Table S5
Supplementary Table 5. Transciptomic markers for cluster identification.
Gene Symbol	p_val	avg_log2FC	pct.1	pct.2	p_val_adj	cluster
KLRB1	4.91161e-212	2.97322	0.885	0.209	2.08252e-209	MAIT Cells
CXCR6	1.46531e-148	3.33288	0.54	0.054	6.21293e-146	MAIT Cells
CCR5	3.15742e-101	2.60941	0.51	0.076	1.33874e-98	MAIT Cells
CD8A	2.06529e-64	1.40581	0.685	0.241	8.75683e-62	MAIT Cells
TARP-refseq	1.45498e-62	1.9248	0.608	0.207	6.16911e-60	MAIT Cells
CCL5	1.90389e-50	1.06726	0.841	0.547	8.07249e-48	MAIT Cells
SELL	2.39285e-41	-1.96162	0.279	0.619	1.01457e-38	MAIT Cells
CCR7	5.82263e-40	-1.59403	0.397	0.702	2.46879e-37	MAIT Cells
LEF1	3.58343e-37	-1.87357	0.266	0.604	1.51937e-34	MAIT Cells
APOBEC3G	7.51235e-37	1.0826	0.773	0.448	3.18524e-34	MAIT Cells
IL7R	8.30843e-37	0.562384	0.964	0.767	3.52278e-34	MAIT Cells
RORA	1.23014e-33	1.11614	0.619	0.335	5.21578e-31	MAIT Cells
CST7	2.40852e-29	0.666127	0.63	0.315	1.02121e-26	MAIT Cells
LGALS3	7.04333e-28	1.02341	0.518	0.225	2.98637e-25	MAIT Cells
CD37	1.08022e-25	-0.975861	0.751	0.863	4.58012e-23	MAIT Cells
IFNGR1	9.9529e-23	1.02042	0.532	0.278	4.22003e-20	MAIT Cells
CD3D	1.29242e-22	0.431953	0.959	0.8	5.47987e-20	MAIT Cells
CD74	9.16211e-21	-1.83065	0.666	0.739	3.88473e-18	MAIT Cells
CD44	1.13097e-19	0.443705	0.959	0.913	4.79533e-17	MAIT Cells
FYB	7.24197e-19	-1.11076	0.49	0.668	3.0706e-16	MAIT Cells
ANXA5	3.17212e-14	0.595988	0.704	0.487	1.34498e-11	MAIT Cells
TCF7	8.86205e-14	-1.18773	0.392	0.525	3.75751e-11	MAIT Cells
PIK3IP1	1.83956e-13	-0.703951	0.89	0.917	7.79974e-11	MAIT Cells
CD5	2.85344e-13	-0.91706	0.477	0.61	1.20986e-10	MAIT Cells
FAM65B	3.335e-11	-0.878959	0.447	0.596	1.41404e-08	MAIT Cells
CD2	1.61378e-10	0.337042	0.904	0.799	6.84244e-08	MAIT Cells
ITGB2	1.95235e-10	-0.52189	0.37	0.51	8.27798e-08	MAIT Cells
CASP5	6.42507e-10	0.60387	0.57	0.408	2.72423e-07	MAIT Cells
STAT4	1.0059e-09	0.492843	0.597	0.408	4.26504e-07	MAIT Cells
TRAT1	5.98841e-07	-0.325394	0.562	0.507	0.000253909	MAIT Cells
IL2RB	6.35661e-06	-0.380841	0.556	0.485	0.0026952	MAIT Cells
LAT	7.26662e-06	-0.589287	0.627	0.653	0.00308105	MAIT Cells
GIMAP5	0.000247957	-0.335785	0.704	0.652	0.105134	MAIT Cells
GIMAP2	0.000277176	-0.369358	0.592	0.563	0.117522	MAIT Cells
CD247	0.00054129	-0.431523	0.556	0.561	0.229507	MAIT Cells
GNAI2	0.000647898	-0.354406	0.597	0.621	0.274709	MAIT Cells
IL23R	0.00177939	-0.525505	0.455	0.525	0.754461	MAIT Cells
DOCK8	0.0026992	-0.255191	0.573	0.592	1	MAIT Cells
TRDC	0	4.6863	0.795	0.082	0	gdT Cells
TARP-refseq.1	0	3.26652	0.77	0.196	0	gdT Cells
CCL5.1	1.54716e-198	1.6531	0.833	0.542	6.55998e-196	gdT Cells
TRAC	4.79309e-194	-1.23751	0.896	0.899	2.03227e-191	gdT Cells
NKG7	1.39777e-184	1.51717	0.716	0.241	5.92655e-182	gdT Cells
APOBEC3G.1	7.43704e-169	1.50385	0.787	0.442	3.15331e-166	gdT Cells
KLRK1	1.23346e-167	1.46266	0.708	0.246	5.22989e-165	gdT Cells
CST7.1	1.036e-166	1.61702	0.734	0.307	4.39264e-164	gdT Cells
CCR7.1	5.25116e-122	-1.46187	0.341	0.709	2.22649e-119	gdT Cells
CXCR3	9.36168e-92	1.30368	0.625	0.275	3.96935e-89	gdT Cells
CD3D.1	1.71309e-70	0.419179	0.962	0.797	7.26351e-68	gdT Cells
SELL.1	1.11208e-68	-1.37486	0.351	0.623	4.71521e-66	gdT Cells
CD2.1	2.18011e-55	-0.316721	0.89	0.798	9.24367e-53	gdT Cells
CD5.1	1.36416e-53	-1.13212	0.429	0.614	5.78406e-51	gdT Cells
IL2RB.1	7.69853e-53	0.672296	0.751	0.479	3.26418e-50	gdT Cells
CD37.1	8.68661e-51	-0.822868	0.807	0.863	3.68312e-48	gdT Cells
CD6	9.1668e-48	-0.653577	0.839	0.819	3.88673e-45	gdT Cells
LEF1.1	4.37821e-47	-1.13429	0.36	0.607	1.85636e-44	gdT Cells
FYB.1	1.03299e-34	-0.822007	0.563	0.67	4.37988e-32	gdT Cells
IL7R.1	4.67919e-31	-0.665415	0.677	0.771	1.98398e-28	gdT Cells
FAM65B.1	8.38826e-31	-0.830893	0.462	0.598	3.55662e-28	gdT Cells
PIK3IP1.1	2.19443e-24	-0.596102	0.905	0.917	9.30438e-22	gdT Cells
CD74.1	4.16792e-23	-1.4403	0.741	0.738	1.7672e-20	gdT Cells
CD3G	6.32697e-23	0.534279	0.512	0.35	2.68263e-20	gdT Cells
BTG1	7.57295e-23	-0.442119	0.958	0.976	3.21093e-20	gdT Cells
TCF7.1	4.20952e-21	-0.906919	0.404	0.527	1.78484e-18	gdT Cells
CD63	2.38483e-19	0.501768	0.684	0.498	1.01117e-16	gdT Cells
TRBC2	2.57437e-17	-0.571116	0.987	0.987	1.09153e-14	gdT Cells
RUNX3	3.60334e-17	0.37718	0.819	0.669	1.52782e-14	gdT Cells
GIMAP5.1	3.86495e-17	-0.563059	0.639	0.653	1.63874e-14	gdT Cells
LAT.1	5.07236e-14	-0.501193	0.639	0.653	2.15068e-11	gdT Cells
TRAT1.1	7.95393e-14	-0.630972	0.429	0.509	3.37247e-11	gdT Cells
GIMAP2.1	7.18822e-13	-0.541859	0.529	0.564	3.04781e-10	gdT Cells
CD48	3.2499e-12	-0.321113	0.846	0.849	1.37796e-09	gdT Cells
IL23R.1	3.57964e-10	-0.488937	0.444	0.527	1.51777e-07	gdT Cells
BAX	1.17543e-09	-0.440881	0.544	0.579	4.98383e-07	gdT Cells
ARL4C	1.46648e-08	-0.283339	0.709	0.677	6.21786e-06	gdT Cells
CXCR4	0.000657301	-0.315497	0.963	0.951	0.278696	gdT Cells
KLRF1	0	4.90966	0.744	0.021	0	NK Cells
FCGR3A	0	4.66807	0.842	0.063	0	NK Cells
GNLY	0	4.47059	0.881	0.135	0	NK Cells
PRF1	0	4.10525	0.883	0.111	0	NK Cells
NKG7.1	0	3.84421	0.981	0.2	0	NK Cells
GZMA	0	3.76252	0.672	0.076	0	NK Cells
KLRC2	0	3.61639	0.519	0.038	0	NK Cells
FCER1G	0	3.59212	0.644	0.052	0	NK Cells
GZMB	0	3.47626	0.796	0.092	0	NK Cells
KLRD1	0	3.30849	0.655	0.066	0	NK Cells
TRDC.1	0	3.20902	0.78	0.05	0	NK Cells
LAT2	0	3.16116	0.704	0.079	0	NK Cells
CCL4	0	2.92912	0.596	0.09	0	NK Cells
CST7.2	0	2.83852	0.965	0.27	0	NK Cells
KLRB1.1	0	2.75513	0.809	0.172	0	NK Cells
CTSW	0	2.71218	0.718	0.145	0	NK Cells
IL2RB.2	0	2.54335	0.968	0.45	0	NK Cells
APOBEC3G.2	0	2.51938	0.979	0.412	0	NK Cells
TBX21	0	2.37893	0.606	0.122	0	NK Cells
CCL5.2	0	2.28815	0.936	0.521	0	NK Cells
KLRK1.1	0	2.28766	0.892	0.211	0	NK Cells
CTSD	0	1.89992	0.688	0.238	0	NK Cells
CD247.1	0	1.86362	0.926	0.534	0	NK Cells
CXCR3.1	0	1.54667	0.712	0.252	0	NK Cells
CD63.1	0	1.38855	0.858	0.477	0	NK Cells
GAPDH	0	-0.91517	0.96	0.978	0	NK Cells
CD52	0	-0.958601	0.797	0.955	0	NK Cells
CD2.2	0	-1.2532	0.535	0.82	0	NK Cells
IL32	0	-1.25886	0.699	0.884	0	NK Cells
S100A10	0	-1.36919	0.671	0.843	0	NK Cells
CD6.1	0	-1.92496	0.559	0.838	0	NK Cells
TRBC2.1	0	-2.02759	0.962	0.989	0	NK Cells
SELL.2	0	-2.85533	0.22	0.645	0	NK Cells
CD3E	0	-3.06837	0.275	0.869	0	NK Cells
CD3D.2	0	-3.32756	0.168	0.848	0	NK Cells
CD27	0	-3.33386	0.077	0.522	0	NK Cells
TRAC.1	0	-3.62461	0.523	0.927	0	NK Cells
LEF1.2	0	-3.68995	0.111	0.637	0	NK Cells
TRAT1.2	0	-3.69034	0.069	0.539	0	NK Cells
IL7R.2	0	-3.71389	0.224	0.809	0	NK Cells
CD4	0	-3.71957	0.056	0.512	0	NK Cells
CD5.2	0	-3.96431	0.072	0.648	0	NK Cells
CCR7.2	0	-4.18824	0.104	0.743	0	NK Cells
CD37.2	1.566188e-321	-1.2404	0.757	0.869	6.640638e-319	NK Cells
SELPLG	2.57601e-300	0.874858	0.916	0.674	1.09223e-297	NK Cells
CD48.1	1.0232e-298	-1.07039	0.732	0.858	4.33838e-296	NK Cells
TCF7.2	3.78224e-291	-2.21498	0.231	0.545	1.60367e-288	NK Cells
ITGAE	1.40464e-272	1.47808	0.601	0.296	5.95566e-270	NK Cells
CD8A.1	6.85595e-261	0.461781	0.541	0.223	2.90692e-258	NK Cells
ADA	4.20303e-255	1.35747	0.546	0.232	1.78209e-252	NK Cells
BIN2	5.20279e-238	0.892449	0.762	0.457	2.20598e-235	NK Cells
ANXA5.1	2.06142e-232	-1.29018	0.27	0.505	8.7404e-230	NK Cells
FYB.2	3.29094e-232	-1.44505	0.49	0.68	1.39536e-229	NK Cells
LCK	2.0437e-211	-0.973343	0.699	0.8	8.66528e-209	NK Cells
FAM65B.2	1.43338e-209	-1.47274	0.382	0.61	6.07754e-207	NK Cells
RUNX3.1	3.15827e-204	0.771977	0.9	0.657	1.33911e-201	NK Cells
LAT.2	2.74373e-196	-1.38423	0.47	0.667	1.16334e-193	NK Cells
IL23R.2	1.81396e-141	-1.22453	0.353	0.537	7.6912e-139	NK Cells
CD7	2.69978e-112	0.590478	0.563	0.33	1.14471e-109	NK Cells
STAT4.1	8.79207e-91	0.599285	0.614	0.394	3.72784e-88	NK Cells
ITGB2.1	1.6197e-87	0.619681	0.693	0.495	6.86754e-85	NK Cells
CASP5.1	3.77386e-58	0.576528	0.585	0.397	1.60012e-55	NK Cells
RPN2	1.04771e-54	-0.498922	0.571	0.632	4.4423e-52	NK Cells
BAX.1	3.28918e-37	-0.590413	0.535	0.582	1.39461e-34	NK Cells
LAMP1	1.63699e-35	0.260673	0.834	0.728	6.94085e-33	NK Cells
DOCK8.1	4.9072e-31	0.312557	0.712	0.583	2.08065e-28	NK Cells
IFITM3	1.29981e-30	0.398722	0.531	0.386	5.5112e-28	NK Cells
CD74.2	3.68263e-30	-1.10261	0.823	0.732	1.56144e-27	NK Cells
GIMAP5.2	7.31587e-30	-0.443933	0.698	0.649	3.10193e-27	NK Cells
PIK3IP1.2	2.79253e-29	-0.537877	0.936	0.915	1.18403e-26	NK Cells
GIMAP2.2	7.13388e-20	-0.329374	0.605	0.56	3.02477e-17	NK Cells
CXCR4.1	3.5389e-17	-0.387321	0.949	0.951	1.50049e-14	NK Cells
BTG1.1	3.01677e-07	-0.365733	0.983	0.975	0.000127911	NK Cells
ZNF683	0	3.75458	0.624	0.079	0	CD56+ T Cells
GZMH	0	3.36952	0.771	0.101	0	CD56+ T Cells
GZMB.1	0	2.40943	0.713	0.119	0	CD56+ T Cells
CCL5.3	0	2.00997	0.942	0.534	0	CD56+ T Cells
NKG7.2	0	1.65978	0.811	0.232	0	CD56+ T Cells
APOBEC3G.3	0	1.59531	0.89	0.434	0	CD56+ T Cells
GNLY.1	0	1.5199	0.736	0.166	0	CD56+ T Cells
CCR7.3	0	-3.45618	0.162	0.72	0	CD56+ T Cells
PRF1.1	3.608259e-314	1.66756	0.635	0.146	1.529902e-311	CD56+ T Cells
CST7.3	8.47248e-301	1.3137	0.83	0.299	3.59233e-298	CD56+ T Cells
CXCR3.2	8.57902e-291	1.69342	0.778	0.265	3.6375e-288	CD56+ T Cells
SELL.3	4.2746e-258	-2.85439	0.208	0.632	1.81243e-255	CD56+ T Cells
CD27.1	3.06438e-239	-2.78361	0.096	0.506	1.2993e-236	CD56+ T Cells
CCL4.1	4.49985e-234	1.52003	0.5	0.11	1.90793e-231	CD56+ T Cells
CD2.3	1.47999e-213	0.768755	0.973	0.794	6.27516e-211	CD56+ T Cells
TARP-refseq.2	2.48544e-173	1.42822	0.586	0.196	1.05383e-170	CD56+ T Cells
TBX21.1	1.60422e-169	1.63299	0.501	0.142	6.80191e-167	CD56+ T Cells
TCF7.3	9.68341e-163	-2.22946	0.236	0.535	4.10577e-160	CD56+ T Cells
LEF1.3	3.75793e-160	-2.15823	0.312	0.612	1.59336e-157	CD56+ T Cells
CD52.1	1.26796e-114	0.485387	0.995	0.942	5.37613e-112	CD56+ T Cells
CD3D.3	1.41631e-113	0.35044	0.973	0.795	6.00516e-111	CD56+ T Cells
CD4.1	1.54711e-110	0.449676	0.745	0.471	6.55977e-108	CD56+ T Cells
CD6.2	1.7713e-95	0.255509	0.964	0.814	7.51033e-93	CD56+ T Cells
IL23R.3	1.08734e-94	-1.33925	0.317	0.532	4.61032e-92	CD56+ T Cells
PIK3IP1.3	2.57896e-92	-1.00132	0.891	0.917	1.09348e-89	CD56+ T Cells
IL2RB.3	5.76996e-84	0.339288	0.78	0.475	2.44646e-81	CD56+ T Cells
BTG1.2	1.01624e-78	-0.706533	0.964	0.976	4.30886e-76	CD56+ T Cells
CD3G.1	6.16446e-78	0.74476	0.605	0.344	2.61373e-75	CD56+ T Cells
CD37.3	2.66727e-76	-0.861842	0.835	0.862	1.13092e-73	CD56+ T Cells
FAM65B.3	4.91047e-63	-1.12077	0.453	0.6	2.08204e-60	CD56+ T Cells
GAPDH.1	2.05311e-61	-0.557931	0.99	0.976	8.70517e-59	CD56+ T Cells
TRAT1.3	2.50518e-60	-1.21524	0.379	0.512	1.0622e-57	CD56+ T Cells
GIMAP5.3	4.02661e-55	-0.98824	0.594	0.655	1.70728e-52	CD56+ T Cells
CD74.3	4.80428e-51	-1.50183	0.753	0.737	2.03702e-48	CD56+ T Cells
FYB.3	2.21285e-44	-0.834785	0.619	0.669	9.38249e-42	CD56+ T Cells
TRAC.2	1.03514e-39	-0.314402	0.981	0.896	4.38899e-37	CD56+ T Cells
GIMAP2.3	2.96113e-37	-0.772601	0.516	0.565	1.25552e-34	CD56+ T Cells
LAT.3	1.95982e-33	-0.689678	0.653	0.653	8.30962e-31	CD56+ T Cells
ARL4C.1	1.53647e-32	-0.553409	0.687	0.677	6.51463e-30	CD56+ T Cells
ANXA5.2	3.35587e-32	0.461499	0.694	0.482	1.42289e-29	CD56+ T Cells
LGALS1	3.41679e-31	0.404413	0.642	0.426	1.44872e-28	CD56+ T Cells
RORA.1	6.09443e-31	0.432575	0.514	0.331	2.58404e-28	CD56+ T Cells
FYN	6.40123e-31	-0.43854	0.881	0.828	2.71412e-28	CD56+ T Cells
CXCR4.2	6.46234e-31	-0.598368	0.968	0.951	2.74003e-28	CD56+ T Cells
CD5.3	5.00155e-30	-0.291496	0.694	0.606	2.12066e-27	CD56+ T Cells
BAX.2	9.62525e-30	-0.669166	0.512	0.581	4.08111e-27	CD56+ T Cells
CD247.2	9.026e-22	-0.270299	0.646	0.557	3.82702e-19	CD56+ T Cells
RPN2.1	1.43386e-19	-0.40692	0.615	0.628	6.07959e-17	CD56+ T Cells
LAMP1.1	3.1273e-18	-0.34591	0.751	0.735	1.32597e-15	CD56+ T Cells
VPS28	6.48546e-13	-0.373067	0.519	0.533	2.74983e-10	CD56+ T Cells
CD48.2	2.9545e-10	-0.330188	0.878	0.848	1.25271e-07	CD56+ T Cells
IGHG2-secreted	0	4.67579	0.855	0.044	0	Switched Resting B Cells
IGHG1-secreted	0	4.64186	0.77	0.031	0	Switched Resting B Cells
IGHA1-secreted	0	4.26145	0.868	0.089	0	Switched Resting B Cells
POU2AF1	0	3.52851	0.888	0.091	0	Switched Resting B Cells
MS4A1	0	3.39299	0.975	0.14	0	Switched Resting B Cells
IGHM-secreted	0	3.1302	0.868	0.143	0	Switched Resting B Cells
HLA-DRA	0	3.02858	0.984	0.214	0	Switched Resting B Cells
CD79B	0	3.00725	0.888	0.159	0	Switched Resting B Cells
HLA-DQB1	0	2.8582	0.866	0.155	0	Switched Resting B Cells
CD79A	0	2.72368	0.983	0.168	0	Switched Resting B Cells
IGHM-membrane	0	2.59554	0.891	0.205	0	Switched Resting B Cells
HLA-DRB1	0	2.58075	0.956	0.256	0	Switched Resting B Cells
CD74.4	0	2.56741	0.995	0.734	0	Switched Resting B Cells
HLA-DPA1	0	2.47725	0.978	0.34	0	Switched Resting B Cells
TRAC.3	0	-4.26098	0.475	0.906	0	Switched Resting B Cells
CD2.4	0	-4.35004	0.144	0.811	0	Switched Resting B Cells
IL32.1	0	-4.42728	0.322	0.88	0	Switched Resting B Cells
CD3E.1	0	-4.53861	0.164	0.839	0	Switched Resting B Cells
CD3D.4	0	-4.58739	0.128	0.812	0	Switched Resting B Cells
CD24	6.15415e-308	3.69508	0.59	0.044	2.60936e-305	Switched Resting B Cells
LCK.1	2.37645e-298	-3.56364	0.188	0.803	1.00761e-295	Switched Resting B Cells
FYN.1	9.99778e-292	-3.09207	0.295	0.839	4.23906e-289	Switched Resting B Cells
IL7R.3	1.23349e-287	-4.74409	0.183	0.778	5.22998e-285	Switched Resting B Cells
LY86	1.99074e-275	3.21661	0.571	0.046	8.44075e-273	Switched Resting B Cells
CD37.4	1.97409e-272	1.33363	0.986	0.86	8.37013e-270	Switched Resting B Cells
IRF8	3.81287e-270	2.7509	0.689	0.09	1.61666e-267	Switched Resting B Cells
SELPLG.1	6.81112e-264	-3.65462	0.114	0.7	2.88791e-261	Switched Resting B Cells
BLNK	1.64131e-250	2.72647	0.566	0.054	6.95915e-248	Switched Resting B Cells
LYN	1.31546e-244	2.48904	0.727	0.122	5.57755e-242	Switched Resting B Cells
FYB.4	2.05175e-236	-4.04989	0.069	0.676	8.69943e-234	Switched Resting B Cells
IGLC3	3.73082e-232	3.59702	0.568	0.118	1.58187e-229	Switched Resting B Cells
GIMAP5.4	1.40004e-230	-4.16972	0.066	0.662	5.93617e-228	Switched Resting B Cells
LAT.4	2.31198e-215	-3.84441	0.084	0.662	9.80282e-213	Switched Resting B Cells
HLA-DMA	3.09372e-215	2.31607	0.762	0.182	1.31174e-212	Switched Resting B Cells
ARL4C.2	5.85076e-214	-3.38908	0.118	0.687	2.48072e-211	Switched Resting B Cells
CD6.3	4.47521e-210	-2.60935	0.415	0.826	1.89749e-207	Switched Resting B Cells
IGHD-membrane	1.58739e-206	0.846105	0.546	0.102	6.73053e-204	Switched Resting B Cells
IGKC	8.76868e-205	2.74798	0.65	0.232	3.71792e-202	Switched Resting B Cells
CXCR5	5.42815e-201	2.35848	0.599	0.092	2.30154e-198	Switched Resting B Cells
TRBC2.2	1.87931e-176	-2.10192	0.986	0.987	7.96827e-174	Switched Resting B Cells
CD40	5.96687e-174	2.30425	0.519	0.074	2.52995e-171	Switched Resting B Cells
CD5.4	6.20412e-173	-3.59895	0.098	0.617	2.63055e-170	Switched Resting B Cells
CD247.3	1.00065e-169	-3.46484	0.084	0.568	4.24276e-167	Switched Resting B Cells
LEF1.4	2.43381e-162	-4.07551	0.09	0.609	1.03194e-159	Switched Resting B Cells
PIK3AP1	4.13856e-159	2.20473	0.604	0.117	1.75475e-156	Switched Resting B Cells
PIK3IP1.4	2.39809e-151	-1.81139	0.678	0.92	1.01679e-148	Switched Resting B Cells
TRAT1.4	5.5605e-143	-3.81587	0.058	0.514	2.35765e-140	Switched Resting B Cells
S100A10.1	2.91388e-130	-1.71068	0.568	0.835	1.23549e-127	Switched Resting B Cells
GIMAP2.4	2.86782e-114	-2.48949	0.175	0.569	1.21595e-111	Switched Resting B Cells
ITGB2.2	1.91149e-107	-2.25604	0.155	0.514	8.1047e-105	Switched Resting B Cells
TCF7.4	1.00784e-100	-2.78685	0.147	0.53	4.27323e-98	Switched Resting B Cells
PTPRC	1.99077e-85	-1.06156	0.785	0.888	8.44086e-83	Switched Resting B Cells
CCL5.4	4.33931e-85	-3.84756	0.44	0.551	1.83987e-82	Switched Resting B Cells
HLA-C	1.33893e-80	-0.347034	1	1	5.67706e-78	Switched Resting B Cells
CXCR4.3	4.30144e-78	0.694974	0.987	0.951	1.82381e-75	Switched Resting B Cells
CD27.2	4.1836e-58	0.720462	0.759	0.487	1.77385e-55	Switched Resting B Cells
HLA-A	5.67188e-58	-0.323447	1	1	2.40488e-55	Switched Resting B Cells
CD52.2	2.08737e-56	-0.807451	0.97	0.944	8.85046e-54	Switched Resting B Cells
BTG1.3	5.07995e-44	-0.856509	0.962	0.976	2.1539e-41	Switched Resting B Cells
LGALS1.1	2.2495e-43	1.32866	0.659	0.43	9.53787e-41	Switched Resting B Cells
SELL.4	3.912e-40	-1.28622	0.593	0.617	1.65869e-37	Switched Resting B Cells
APOBEC3G.4	6.44355e-37	-0.677214	0.584	0.448	2.73206e-34	Switched Resting B Cells
IL23R.4	4.63877e-33	-1.2143	0.345	0.527	1.96684e-30	Switched Resting B Cells
CD63.2	8.5841e-29	0.770373	0.754	0.499	3.63966e-26	Switched Resting B Cells
STAT6	1.21317e-28	0.720414	0.55	0.337	5.14383e-26	Switched Resting B Cells
LAMP1.2	1.61026e-24	-0.552326	0.648	0.737	6.82752e-22	Switched Resting B Cells
RPN2.2	1.37263e-16	-0.572634	0.565	0.628	5.81994e-14	Switched Resting B Cells
IFITM2	6.96848e-15	0.366644	0.724	0.527	2.95463e-12	Switched Resting B Cells
DOCK8.2	3.33052e-11	-0.461482	0.547	0.592	1.41214e-08	Switched Resting B Cells
BAX.3	1.54341e-10	-0.527744	0.604	0.578	6.54404e-08	Switched Resting B Cells
CD44.1	6.52603e-09	-0.366113	0.91	0.914	2.76704e-06	Switched Resting B Cells
ANXA5.3	1.21821e-08	0.274854	0.651	0.487	5.16522e-06	Switched Resting B Cells
FAM65B.4	6.24696e-07	-0.626682	0.546	0.596	0.000264871	Switched Resting B Cells
CD48.3	9.60757e-05	-0.346713	0.86	0.849	0.0407361	Switched Resting B Cells
CD8A.2	0	3.47193	0.967	0.214	0	TD CD8+ T Cells
GZMH.1	0	2.75535	0.659	0.102	0	TD CD8+ T Cells
CD8B	0	2.60012	0.794	0.128	0	TD CD8+ T Cells
EOMES	0	2.45305	0.54	0.08	0	TD CD8+ T Cells
CCL5.5	0	2.04539	0.969	0.531	0	TD CD8+ T Cells
NKG7.3	0	2.01282	0.905	0.225	0	TD CD8+ T Cells
CST7.4	0	1.95351	0.905	0.293	0	TD CD8+ T Cells
KLRK1.2	0	1.80496	0.885	0.231	0	TD CD8+ T Cells
APOBEC3G.5	0	1.63026	0.938	0.429	0	TD CD8+ T Cells
CCR7.4	0	-3.15857	0.187	0.722	0	TD CD8+ T Cells
CXCR3.3	3.963655e-315	1.76447	0.779	0.262	1.680590e-312	TD CD8+ T Cells
KLRD1.1	1.52799e-297	2.0395	0.505	0.089	6.47867e-295	TD CD8+ T Cells
GZMB.2	3.11038e-287	1.83634	0.566	0.122	1.3188e-284	TD CD8+ T Cells
CCL4.2	1.48429e-269	1.75047	0.52	0.107	6.29339e-267	TD CD8+ T Cells
SELL.5	8.30938e-257	-2.6202	0.236	0.633	3.52318e-254	TD CD8+ T Cells
BTG1.4	2.04673e-247	-1.10984	0.944	0.977	8.67814e-245	TD CD8+ T Cells
TARP-refseq.3	6.79535e-243	1.55445	0.641	0.192	2.88123e-240	TD CD8+ T Cells
LEF1.5	2.42022e-229	-2.67824	0.221	0.617	1.02617e-226	TD CD8+ T Cells
PRF1.2	1.46688e-228	1.04991	0.542	0.147	6.21956e-226	TD CD8+ T Cells
TBX21.2	4.83889e-184	1.59508	0.513	0.14	2.05169e-181	TD CD8+ T Cells
CTSW.1	3.64721e-175	1.26481	0.538	0.169	1.54641e-172	TD CD8+ T Cells
CD3D.5	1.00109e-165	0.395333	0.983	0.793	4.24463e-163	TD CD8+ T Cells
GNLY.2	2.96247e-160	1.12357	0.542	0.171	1.25609e-157	TD CD8+ T Cells
IL7R.4	3.75785e-150	-1.31692	0.609	0.776	1.59333e-147	TD CD8+ T Cells
CD37.5	9.94917e-148	-1.08405	0.819	0.863	4.21845e-145	TD CD8+ T Cells
CD27.3	1.38164e-147	-1.83073	0.194	0.504	5.85815e-145	TD CD8+ T Cells
TRAT1.5	2.49598e-147	-1.89257	0.233	0.519	1.0583e-144	TD CD8+ T Cells
IL2RB.4	3.37126e-144	0.650086	0.852	0.47	1.42941e-141	TD CD8+ T Cells
CD2.5	3.1765e-143	0.509079	0.967	0.793	1.34684e-140	TD CD8+ T Cells
S100A10.2	2.93397e-106	-0.806236	0.792	0.833	1.244e-103	TD CD8+ T Cells
TCF7.5	3.87787e-105	-1.65702	0.352	0.531	1.64422e-102	TD CD8+ T Cells
CD5.5	1.07893e-104	-1.29007	0.525	0.613	4.57467e-102	TD CD8+ T Cells
ARL4C.3	1.61175e-104	-1.13871	0.556	0.683	6.83384e-102	TD CD8+ T Cells
PIK3IP1.5	4.21839e-104	-1.10739	0.877	0.918	1.7886e-101	TD CD8+ T Cells
IL23R.5	2.0315e-97	-1.34476	0.332	0.533	8.61357e-95	TD CD8+ T Cells
FAM65B.5	2.76391e-97	-1.31223	0.435	0.602	1.1719e-94	TD CD8+ T Cells
FYB.5	4.04251e-85	-1.06786	0.607	0.669	1.71402e-82	TD CD8+ T Cells
GAPDH.2	1.05687e-84	-0.615254	0.976	0.977	4.48115e-82	TD CD8+ T Cells
TRAC.4	1.06385e-57	-0.37685	0.988	0.895	4.51074e-55	TD CD8+ T Cells
IFITM2.1	5.60669e-49	-0.618097	0.484	0.532	2.37723e-46	TD CD8+ T Cells
CD3G.2	1.08463e-45	0.386344	0.545	0.345	4.59885e-43	TD CD8+ T Cells
CXCR4.4	4.09276e-40	-0.63972	0.967	0.951	1.73533e-37	TD CD8+ T Cells
CD48.4	6.14106e-40	-0.531999	0.859	0.849	2.60381e-37	TD CD8+ T Cells
GIMAP5.5	7.1129e-40	-0.919625	0.611	0.654	3.01587e-37	TD CD8+ T Cells
LCK.2	6.30528e-39	-0.31241	0.889	0.789	2.67344e-36	TD CD8+ T Cells
RUNX3.2	3.42789e-38	0.397468	0.876	0.664	1.45343e-35	TD CD8+ T Cells
CD247.4	3.87296e-37	-0.628205	0.594	0.559	1.64214e-34	TD CD8+ T Cells
GIMAP2.5	7.22083e-33	-0.698489	0.551	0.564	3.06163e-30	TD CD8+ T Cells
RPN2.3	1.54708e-29	-0.429968	0.632	0.627	6.55962e-27	TD CD8+ T Cells
LAT.5	2.52286e-27	-0.57337	0.701	0.651	1.06969e-24	TD CD8+ T Cells
BAX.4	1.28776e-25	-0.646435	0.535	0.58	5.46012e-23	TD CD8+ T Cells
CD74.5	5.0168e-25	-1.05179	0.863	0.732	2.12712e-22	TD CD8+ T Cells
VPS28.1	1.75387e-24	-0.487748	0.506	0.534	7.4364e-22	TD CD8+ T Cells
CD44.2	2.75406e-23	-0.38265	0.925	0.913	1.16772e-20	TD CD8+ T Cells
BIN2.1	9.46516e-11	-0.287981	0.526	0.476	4.01323e-08	TD CD8+ T Cells
IGHD-membrane.1	0	5.91944	0.934	0.04	0	Naive B Cells
TCL1A	0	5.84219	0.78	0.017	0	Naive B Cells
IGHM-membrane.1	0	5.61471	0.984	0.152	0	Naive B Cells
IGHM-secreted.1	0	5.02979	0.951	0.088	0	Naive B Cells
CD79A.1	0	4.77272	0.991	0.114	0	Naive B Cells
IGKC.1	0	4.23252	0.707	0.199	0	Naive B Cells
MS4A1.1	0	3.91202	0.936	0.088	0	Naive B Cells
IRF8.1	0	3.68296	0.649	0.053	0	Naive B Cells
CD79B.1	0	3.66001	0.817	0.116	0	Naive B Cells
POU2AF1.1	0	3.56936	0.665	0.056	0	Naive B Cells
HLA-DRA.1	0	3.34985	0.943	0.166	0	Naive B Cells
LYN.1	0	3.25276	0.68	0.086	0	Naive B Cells
CD74.6	0	3.14472	0.991	0.717	0	Naive B Cells
HLA-DRB1.1	0	3.10375	0.917	0.213	0	Naive B Cells
HLA-DQB1.1	0	2.9866	0.724	0.12	0	Naive B Cells
HLA-DMA.1	0	2.92652	0.731	0.146	0	Naive B Cells
YBX3	0	2.84001	0.511	0.084	0	Naive B Cells
HLA-DPA1.1	0	2.73293	0.924	0.303	0	Naive B Cells
CD37.6	0	1.65232	0.981	0.852	0	Naive B Cells
CXCR4.5	0	1.34564	0.995	0.948	0	Naive B Cells
HLA-C.1	0	-0.600302	1	1	0	Naive B Cells
HLA-B	0	-0.619019	1	1	0	Naive B Cells
HLA-A.1	0	-0.705209	1	1	0	Naive B Cells
CD52.3	0	-1.05235	0.93	0.946	0	Naive B Cells
PIK3IP1.6	0	-1.35794	0.745	0.931	0	Naive B Cells
PTPRC.1	0	-1.54306	0.61	0.909	0	Naive B Cells
S100A10.3	0	-1.61121	0.509	0.858	0	Naive B Cells
TRBC2.3	0	-1.72364	0.976	0.988	0	Naive B Cells
ARL4C.4	0	-2.4045	0.204	0.717	0	Naive B Cells
ITGB2.3	0	-2.53913	0.114	0.542	0	Naive B Cells
BIN2.2	0	-2.64379	0.092	0.51	0	Naive B Cells
GIMAP2.6	0	-2.83214	0.113	0.601	0	Naive B Cells
FYN.2	0	-3.18004	0.25	0.878	0	Naive B Cells
CD5.6	0	-3.20407	0.129	0.649	0	Naive B Cells
CD27.4	0	-3.28628	0.074	0.526	0	Naive B Cells
TCF7.6	0	-3.37031	0.09	0.56	0	Naive B Cells
LAT.6	0	-3.39748	0.104	0.699	0	Naive B Cells
CD6.4	0	-3.45223	0.234	0.868	0	Naive B Cells
LCK.3	0	-3.55105	0.154	0.846	0	Naive B Cells
CD247.5	0	-3.59404	0.068	0.602	0	Naive B Cells
TRAT1.6	0	-3.59851	0.064	0.544	0	Naive B Cells
SELPLG.2	0	-3.70946	0.095	0.74	0	Naive B Cells
LEF1.6	0	-3.7185	0.106	0.642	0	Naive B Cells
IL2RB.5	0	-3.80712	0.055	0.522	0	Naive B Cells
CD4.2	0	-3.83422	0.045	0.517	0	Naive B Cells
IL32.2	0	-4.01251	0.352	0.914	0	Naive B Cells
GIMAP5.6	0	-4.03849	0.067	0.701	0	Naive B Cells
FYB.6	0	-4.07956	0.062	0.717	0	Naive B Cells
TRAC.5	0	-4.09355	0.458	0.936	0	Naive B Cells
IL7R.5	0	-4.14686	0.222	0.815	0	Naive B Cells
CD3E.2	0	-4.28717	0.17	0.883	0	Naive B Cells
CD2.6	0	-4.30481	0.13	0.856	0	Naive B Cells
CD3D.6	0	-4.32654	0.127	0.857	0	Naive B Cells
IKZF1	1.037538e-322	-1.7461	0.164	0.511	4.399161e-320	Naive B Cells
CD48.5	1.23147e-257	-0.913009	0.686	0.863	5.22141e-255	Naive B Cells
CCL5.6	5.00052e-249	-3.91185	0.375	0.564	2.12022e-246	Naive B Cells
SELL.6	5.0878e-230	-1.1972	0.57	0.62	2.15723e-227	Naive B Cells
GAPDH.3	2.30443e-184	-0.509337	0.94	0.98	9.7708e-182	Naive B Cells
CD63.3	5.4385e-157	0.837843	0.663	0.49	2.30592e-154	Naive B Cells
CD44.3	6.64195e-156	-0.539874	0.84	0.92	2.81619e-153	Naive B Cells
FAM65B.6	1.14615e-145	-0.969188	0.404	0.611	4.85968e-143	Naive B Cells
IL23R.6	4.80984e-135	-0.923235	0.332	0.541	2.03937e-132	Naive B Cells
APOBEC3G.6	1.30351e-120	-0.520257	0.53	0.444	5.52687e-118	Naive B Cells
CCR7.5	2.81855e-106	0.390411	0.874	0.685	1.19506e-103	Naive B Cells
LAMP1.3	6.90677e-81	-0.500518	0.596	0.747	2.92847e-78	Naive B Cells
DOCK8.3	1.23885e-53	-0.498347	0.459	0.603	5.25271e-51	Naive B Cells
RPN2.4	1.31417e-49	-0.448478	0.499	0.638	5.57209e-47	Naive B Cells
BAX.5	4.88991e-40	-0.503131	0.491	0.586	2.07332e-37	Naive B Cells
ANXA5.4	3.55996e-30	0.455698	0.534	0.485	1.50942e-27	Naive B Cells
RUNX3.3	1.76779e-29	-0.352021	0.585	0.681	7.49543e-27	Naive B Cells
IL4R	1.3476e-25	0.281124	0.503	0.419	5.71382e-23	Naive B Cells
GNAI2.1	1.09412e-21	-0.27978	0.518	0.629	4.63906e-19	Naive B Cells
IGHG2-secreted.1	0	4.29634	0.705	0.039	0	Switched Activated B Cells
IGHG1-secreted.1	0	4.05219	0.604	0.028	0	Switched Activated B Cells
HLA-DRA.2	0	4.04108	0.984	0.206	0	Switched Activated B Cells
IGHA1-secreted.1	0	3.9302	0.724	0.084	0	Switched Activated B Cells
HLA-DQB1.2	0	3.86451	0.932	0.146	0	Switched Activated B Cells
HLA-DRB1.2	0	3.63742	0.984	0.248	0	Switched Activated B Cells
MS4A1.2	0	3.31429	0.957	0.132	0	Switched Activated B Cells
CD74.7	0	3.23929	0.998	0.731	0	Switched Activated B Cells
HLA-DPA1.2	0	3.22965	0.97	0.334	0	Switched Activated B Cells
IGKC.2	0	3.21306	0.742	0.225	0	Switched Activated B Cells
POU2AF1.2	0	2.98233	0.755	0.086	0	Switched Activated B Cells
HLA-DMA.2	0	2.81636	0.828	0.175	0	Switched Activated B Cells
IRF8.2	0	2.74729	0.691	0.084	0	Switched Activated B Cells
CD79A.2	0	2.52556	0.976	0.16	0	Switched Activated B Cells
CD79B.2	0	2.32232	0.775	0.154	0	Switched Activated B Cells
FYN.3	0	-2.75212	0.391	0.842	0	Switched Activated B Cells
LCK.4	0	-3.43775	0.21	0.809	0	Switched Activated B Cells
CD247.6	0	-3.51843	0.107	0.573	0	Switched Activated B Cells
SELPLG.3	0	-3.81568	0.129	0.705	0	Switched Activated B Cells
LAT.7	0	-3.83866	0.1	0.668	0	Switched Activated B Cells
TRAC.6	0	-3.86101	0.554	0.908	0	Switched Activated B Cells
CD6.5	0	-3.96464	0.218	0.835	0	Switched Activated B Cells
FYB.7	0	-4.18644	0.085	0.682	0	Switched Activated B Cells
IL32.3	0	-4.2506	0.395	0.883	0	Switched Activated B Cells
GIMAP5.7	0	-4.28565	0.074	0.668	0	Switched Activated B Cells
CD2.7	0	-4.52631	0.144	0.818	0	Switched Activated B Cells
IL7R.6	0	-4.52644	0.23	0.783	0	Switched Activated B Cells
CD3D.7	0	-4.6619	0.126	0.819	0	Switched Activated B Cells
CD3E.3	0	-4.74537	0.176	0.846	0	Switched Activated B Cells
TRBC2.4	5.138283e-322	-2.30582	0.96	0.987	2.178632e-319	Switched Activated B Cells
ARL4C.5	2.89622e-304	-3.03246	0.191	0.691	1.228e-301	Switched Activated B Cells
CD5.7	2.37046e-301	-4.12174	0.084	0.623	1.00508e-298	Switched Activated B Cells
HLA-A.2	1.77737e-289	-0.522816	0.999	1	7.53605e-287	Switched Activated B Cells
CCL5.7	2.59693e-284	-4.08152	0.459	0.552	1.1011e-281	Switched Activated B Cells
PIK3IP1.7	4.85318e-283	-2.17527	0.642	0.924	2.05775e-280	Switched Activated B Cells
CXCR5.1	6.26911e-278	2.15953	0.581	0.087	2.6581e-275	Switched Activated B Cells
CD40.1	5.65044e-274	2.42386	0.535	0.069	2.39579e-271	Switched Activated B Cells
LYN.2	2.42426e-261	2.13941	0.69	0.117	1.02789e-258	Switched Activated B Cells
CD37.7	8.38776e-251	0.916819	0.931	0.86	3.55641e-248	Switched Activated B Cells
TRAT1.7	2.27899e-232	-3.88057	0.063	0.519	9.66293e-230	Switched Activated B Cells
GIMAP2.7	1.21556e-224	-2.92883	0.173	0.574	5.15399e-222	Switched Activated B Cells
PIK3AP1.1	8.31863e-221	2.30984	0.645	0.111	3.5271e-218	Switched Activated B Cells
PTPRC.2	7.24296e-203	-1.33884	0.75	0.89	3.07102e-200	Switched Activated B Cells
LEF1.7	9.56051e-192	-4.10629	0.104	0.614	4.05366e-189	Switched Activated B Cells
IGHM-secreted.2	1.04806e-164	1.56175	0.515	0.145	4.44377e-162	Switched Activated B Cells
HLA-B.1	8.09232e-150	-0.304711	1	1	3.43114e-147	Switched Activated B Cells
S100A10.4	1.60492e-146	-1.44279	0.677	0.835	6.80487e-144	Switched Activated B Cells
IGHM-membrane.2	1.94173e-146	1.18963	0.567	0.207	8.23293e-144	Switched Activated B Cells
LAT2.1	3.33116e-125	1.83618	0.526	0.111	1.41241e-122	Switched Activated B Cells
HLA-C.2	1.70956e-116	-0.296829	1	1	7.24855e-114	Switched Activated B Cells
TCF7.7	1.9449e-107	-2.33302	0.212	0.532	8.24639e-105	Switched Activated B Cells
CD44.4	1.71459e-101	-0.942021	0.832	0.916	7.26985e-99	Switched Activated B Cells
APOBEC3G.7	1.14651e-90	-0.668193	0.629	0.446	4.86118e-88	Switched Activated B Cells
CD52.4	3.35014e-85	-0.699087	0.939	0.944	1.42046e-82	Switched Activated B Cells
CD63.4	1.02414e-72	0.871188	0.776	0.496	4.34237e-70	Switched Activated B Cells
PDIA6	3.69591e-72	0.635756	0.602	0.432	1.56706e-69	Switched Activated B Cells
ITGB2.4	2.25363e-66	-1.13063	0.365	0.513	9.55538e-64	Switched Activated B Cells
LGALS1.2	1.02792e-62	1.55164	0.695	0.427	4.3584e-60	Switched Activated B Cells
IFITM2.2	7.00451e-51	0.449766	0.76	0.524	2.96991e-48	Switched Activated B Cells
STAT6.1	3.19622e-45	0.394844	0.533	0.336	1.3552e-42	Switched Activated B Cells
SELL.7	7.27631e-44	-1.92214	0.439	0.621	3.08516e-41	Switched Activated B Cells
GAPDH.4	5.99212e-37	0.351361	0.992	0.976	2.54066e-34	Switched Activated B Cells
LAMP1.4	3.56373e-29	-0.576443	0.686	0.736	1.51102e-26	Switched Activated B Cells
IL23R.7	3.85019e-23	-1.09943	0.405	0.528	1.63248e-20	Switched Activated B Cells
IFITM3.1	4.04552e-20	0.271436	0.605	0.391	1.7153e-17	Switched Activated B Cells
DOCK8.4	2.6432e-18	-0.467719	0.579	0.592	1.12072e-15	Switched Activated B Cells
BTG1.5	1.85839e-16	-0.745547	0.969	0.975	7.87957e-14	Switched Activated B Cells
RPN2.5	1.14388e-13	-0.357125	0.647	0.627	4.85006e-11	Switched Activated B Cells
ANXA5.5	2.78636e-13	0.436726	0.655	0.485	1.18142e-10	Switched Activated B Cells
FAM65B.7	7.35548e-13	-0.695194	0.532	0.597	3.11872e-10	Switched Activated B Cells
BIRC3	7.55745e-08	-0.614431	0.5	0.477	3.20436e-05	Switched Activated B Cells
CD48.6	0.00432487	-0.313097	0.88	0.848	1	Switched Activated B Cells
CD69	0	3.66757	0.764	0.241	0	CD69+ Naive CD4+ T Cells
ICOS	0	2.50298	0.508	0.182	0	CD69+ Naive CD4+ T Cells
JUNB	0	2.26095	0.598	0.25	0	CD69+ Naive CD4+ T Cells
BIRC3.1	0	2.19997	0.855	0.456	0	CD69+ Naive CD4+ T Cells
TRAT1.8	0	1.90405	0.827	0.489	0	CD69+ Naive CD4+ T Cells
XBP1	0	1.70781	0.693	0.42	0	CD69+ Naive CD4+ T Cells
BTG1.6	0	1.38007	0.992	0.974	0	CD69+ Naive CD4+ T Cells
CD37.8	0	-1.40582	0.58	0.877	0	CD69+ Naive CD4+ T Cells
CD52.5	0	-2.58631	0.55	0.967	0	CD69+ Naive CD4+ T Cells
GAPDH.5	2.90335e-299	-0.696317	0.87	0.983	1.23102e-296	CD69+ Naive CD4+ T Cells
RUNX3.4	6.11599e-294	1.08573	0.798	0.666	2.59318e-291	CD69+ Naive CD4+ T Cells
ITGB2.5	2.16089e-280	-2.01346	0.146	0.529	9.16219e-278	CD69+ Naive CD4+ T Cells
DUSP2	1.13187e-270	2.06268	0.512	0.232	4.79915e-268	CD69+ Naive CD4+ T Cells
CCR7.6	7.11529e-268	1.12377	0.876	0.689	3.01688e-265	CD69+ Naive CD4+ T Cells
PIK3IP1.8	8.05296e-260	0.928515	0.944	0.915	3.41446e-257	CD69+ Naive CD4+ T Cells
CD48.7	4.96182e-259	-1.02471	0.578	0.864	2.10381e-256	CD69+ Naive CD4+ T Cells
IFITM2.3	3.07104e-248	-1.50105	0.177	0.55	1.30212e-245	CD69+ Naive CD4+ T Cells
RGS1	9.05881e-238	1.91038	0.543	0.29	3.84094e-235	CD69+ Naive CD4+ T Cells
STAT3	6.17369e-223	1.21785	0.589	0.363	2.61765e-220	CD69+ Naive CD4+ T Cells
SELPLG.4	4.57433e-221	-1.26714	0.389	0.708	1.93951e-218	CD69+ Naive CD4+ T Cells
FOXP1	7.45832e-218	1.35977	0.543	0.307	3.16233e-215	CD69+ Naive CD4+ T Cells
CD27.5	1.93318e-194	-1.69217	0.215	0.507	8.19671e-192	CD69+ Naive CD4+ T Cells
IL4R.1	3.17915e-182	1.09615	0.627	0.414	1.34796e-179	CD69+ Naive CD4+ T Cells
LCK.5	2.21328e-179	-0.858828	0.569	0.806	9.3843e-177	CD69+ Naive CD4+ T Cells
LAMP1.5	1.28586e-175	0.745533	0.797	0.732	5.45205e-173	CD69+ Naive CD4+ T Cells
CD3E.4	4.39965e-174	-0.518971	0.855	0.827	1.86545e-171	CD69+ Naive CD4+ T Cells
CD3D.8	6.75495e-166	-0.619447	0.761	0.803	2.8641e-163	CD69+ Naive CD4+ T Cells
S100A10.5	5.43132e-163	-0.772034	0.625	0.843	2.30288e-160	CD69+ Naive CD4+ T Cells
CCL5.8	1.19279e-161	-3.33105	0.372	0.559	5.05743e-159	CD69+ Naive CD4+ T Cells
CD63.5	1.1984e-161	-1.31386	0.212	0.52	5.08122e-159	CD69+ Naive CD4+ T Cells
GIMAP5.8	2.37172e-128	-0.905053	0.418	0.666	1.00561e-125	CD69+ Naive CD4+ T Cells
FYN.4	5.22612e-118	0.793279	0.911	0.825	2.21587e-115	CD69+ Naive CD4+ T Cells
CXCR4.6	2.80541e-99	0.617912	0.97	0.95	1.18949e-96	CD69+ Naive CD4+ T Cells
GNAI2.2	5.03211e-99	-0.800384	0.392	0.633	2.13361e-96	CD69+ Naive CD4+ T Cells
RPN2.6	1.09033e-66	0.576174	0.684	0.624	4.62301e-64	CD69+ Naive CD4+ T Cells
PTPRC.3	1.33622e-60	-0.317705	0.772	0.893	5.66555e-58	CD69+ Naive CD4+ T Cells
LEF1.8	1.44518e-60	0.498713	0.77	0.591	6.12756e-58	CD69+ Naive CD4+ T Cells
CD74.8	7.90296e-60	-1.9413	0.617	0.745	3.35086e-57	CD69+ Naive CD4+ T Cells
LAT.8	2.4988e-59	-0.634726	0.509	0.661	1.05949e-56	CD69+ Naive CD4+ T Cells
GIMAP2.8	5.41107e-59	-0.622605	0.385	0.573	2.29429e-56	CD69+ Naive CD4+ T Cells
IL23R.8	2.24596e-56	0.560198	0.634	0.518	9.52286e-54	CD69+ Naive CD4+ T Cells
FAM65B.8	5.03736e-26	-0.303864	0.48	0.601	2.13584e-23	CD69+ Naive CD4+ T Cells
BAX.6	6.25865e-23	0.337781	0.565	0.579	2.65367e-20	CD69+ Naive CD4+ T Cells
TCF7.8	5.03152e-18	0.334954	0.597	0.52	2.13336e-15	CD69+ Naive CD4+ T Cells
SELL.8	6.90073e-16	-0.303347	0.578	0.618	2.92591e-13	CD69+ Naive CD4+ T Cells
PASK	2.51417e-13	0.382605	0.521	0.459	1.06601e-10	CD69+ Naive CD4+ T Cells
CD6.6	3.23785e-13	0.275267	0.868	0.816	1.37285e-10	CD69+ Naive CD4+ T Cells
PASK.1	0	1.32331	0.747	0.435	0	Th2 Cells
CD5.8	0	1.02367	0.869	0.584	0	Th2 Cells
IL7R.7	0	0.892688	0.979	0.749	0	Th2 Cells
CD4.3	0	0.858841	0.802	0.45	0	Th2 Cells
CCL5.9	0	-3.71348	0.376	0.566	0	Th2 Cells
TRAT1.9	8.91173e-283	0.756044	0.781	0.481	3.77857e-280	Th2 Cells
IL32.4	6.80321e-274	0.621999	0.982	0.86	2.88456e-271	Th2 Cells
CD3E.5	4.50134e-244	0.342142	0.987	0.813	1.90857e-241	Th2 Cells
LEF1.9	1.81454e-239	0.332868	0.847	0.577	7.69366e-237	Th2 Cells
TRAC.7	4.96037e-229	0.324873	0.997	0.89	2.10319e-226	Th2 Cells
S100A10.6	7.71927e-226	0.573453	0.952	0.819	3.27297e-223	Th2 Cells
FYB.8	7.83759e-190	0.563607	0.853	0.649	3.32314e-187	Th2 Cells
SELL.9	1.29893e-173	0.671189	0.787	0.6	5.50744e-171	Th2 Cells
CD52.6	5.67664e-165	0.399591	0.993	0.94	2.40689e-162	Th2 Cells
IL4R.2	1.54824e-147	0.783889	0.612	0.408	6.56453e-145	Th2 Cells
CD74.9	1.89097e-120	-1.91291	0.701	0.741	8.01772e-118	Th2 Cells
LCK.6	1.6263e-113	0.324406	0.919	0.781	6.8955e-111	Th2 Cells
CD6.7	9.88632e-112	0.333155	0.931	0.808	4.1918e-109	Th2 Cells
CD48.8	1.1063e-109	0.38652	0.932	0.841	4.69071e-107	Th2 Cells
CD44.5	3.58124e-99	0.32853	0.962	0.909	1.51844e-96	Th2 Cells
GIMAP2.9	2.75307e-96	0.454624	0.72	0.548	1.1673e-93	Th2 Cells
SELPLG.5	4.44618e-95	0.369824	0.834	0.677	1.88518e-92	Th2 Cells
ITGB2.6	8.11353e-94	0.501398	0.666	0.494	3.44014e-91	Th2 Cells
GAPDH.6	2.73718e-92	0.252505	0.995	0.975	1.16057e-89	Th2 Cells
XBP1.1	4.21557e-89	0.449735	0.594	0.42	1.7874e-86	Th2 Cells
FAM65B.9	1.32037e-81	0.40156	0.734	0.582	5.59839e-79	Th2 Cells
LAT.9	8.68442e-81	0.313619	0.792	0.64	3.6822e-78	Th2 Cells
TCF7.9	1.28918e-80	0.368415	0.674	0.51	5.46612e-78	Th2 Cells
ARL4C.6	1.50559e-69	0.350405	0.792	0.667	6.38369e-67	Th2 Cells
IKZF1.1	5.84017e-45	0.382595	0.59	0.474	2.47623e-42	Th2 Cells
BIRC3.2	3.41974e-43	0.275027	0.588	0.467	1.44997e-40	Th2 Cells
IL23R.9	7.27158e-40	0.310737	0.625	0.515	3.08315e-37	Th2 Cells
PDIA6.1	1.26213e-34	0.360938	0.528	0.428	5.35145e-32	Th2 Cells
CD247.7	5.77811e-33	-0.324227	0.565	0.56	2.44992e-30	Th2 Cells
IFITM2.4	2.40825e-31	0.34103	0.611	0.523	1.0211e-28	Th2 Cells
CD63.6	3.38092e-24	-0.331776	0.472	0.506	1.43351e-21	Th2 Cells
RUNX3.5	3.69214e-24	-0.26511	0.654	0.675	1.56547e-21	Th2 Cells
LGALS3.1	0	2.31424	0.661	0.191	0	Th17 Cells
KLRB1.2	0	2.22254	0.659	0.178	0	Th17 Cells
IL7R.8	0	1.17384	0.976	0.751	0	Th17 Cells
CD4.4	0	0.811729	0.799	0.454	0	Th17 Cells
S100A10.7	0	0.805303	0.966	0.819	0	Th17 Cells
IL32.5	0	0.770319	0.99	0.861	0	Th17 Cells
CD2.8	4.732408e-319	0.698303	0.971	0.786	2.006541e-316	Th17 Cells
TRAC.8	2.6726e-262	0.39652	0.998	0.891	1.13318e-259	Th17 Cells
CD3E.6	2.39664e-221	0.303938	0.986	0.815	1.01617e-218	Th17 Cells
CD3D.9	1.14435e-200	0.312441	0.972	0.787	4.85203e-198	Th17 Cells
RORA.2	5.37397e-183	0.959529	0.565	0.319	2.27856e-180	Th17 Cells
CD52.7	2.13867e-169	0.46724	0.987	0.941	9.06796e-167	Th17 Cells
TRAT1.10	1.4644e-160	0.387349	0.734	0.488	6.20905e-158	Th17 Cells
TNFRSF25	4.41867e-158	0.878074	0.522	0.292	1.87352e-155	Th17 Cells
CD74.10	3.01839e-151	-2.03591	0.686	0.742	1.2798e-148	Th17 Cells
CCL5.10	3.03951e-127	-1.58142	0.494	0.554	1.28875e-124	Th17 Cells
LCK.7	2.69804e-126	0.321914	0.93	0.782	1.14397e-123	Th17 Cells
CD5.9	3.35331e-98	0.384597	0.774	0.595	1.42181e-95	Th17 Cells
GAPDH.7	1.25775e-93	0.30512	0.994	0.975	5.33284e-91	Th17 Cells
PASK.2	9.24748e-91	0.386191	0.636	0.447	3.92093e-88	Th17 Cells
SELPLG.6	2.01925e-67	0.310121	0.828	0.679	8.56163e-65	Th17 Cells
TRBC2.5	2.55739e-67	0.297511	0.996	0.986	1.08433e-64	Th17 Cells
LGALS1.3	1.8448e-61	0.614276	0.571	0.422	7.82195e-59	Th17 Cells
CCR7.7	7.52215e-60	-0.437207	0.736	0.696	3.18939e-57	Th17 Cells
LEF1.10	9.0449e-60	-0.330217	0.676	0.594	3.83504e-57	Th17 Cells
ANXA5.6	1.06025e-54	0.466847	0.629	0.477	4.49548e-52	Th17 Cells
PDIA6.2	6.72417e-46	0.410996	0.571	0.425	2.85105e-43	Th17 Cells
RUNX3.6	4.46743e-40	-0.318133	0.661	0.674	1.89419e-37	Th17 Cells
SELL.10	1.63761e-39	-0.574183	0.514	0.625	6.94348e-37	Th17 Cells
CD247.8	1.05675e-32	-0.338281	0.583	0.559	4.48061e-30	Th17 Cells
BIN2.3	2.16663e-31	0.262378	0.589	0.469	9.18653e-29	Th17 Cells
CD37.9	1.02875e-14	-0.29343	0.887	0.859	4.36188e-12	Th17 Cells
CD8B.1	0	2.85723	0.867	0.117	0	EM CD8+ T Cells
CD8A.3	0	2.52039	0.962	0.205	0	EM CD8+ T Cells
KLRK1.3	0	2.04754	0.859	0.225	0	EM CD8+ T Cells
CCL5.11	0	1.48301	0.873	0.531	0	EM CD8+ T Cells
CD4.5	0	-3.49877	0.06	0.504	0	EM CD8+ T Cells
CXCR3.4	6.516e-269	1.53543	0.673	0.262	2.76278e-266	EM CD8+ T Cells
IL2RB.6	2.05587e-184	0.827946	0.816	0.467	8.7169e-182	EM CD8+ T Cells
CD3D.10	1.64322e-157	0.252789	0.98	0.791	6.96724e-155	EM CD8+ T Cells
CD2.9	1.35725e-134	0.401321	0.965	0.791	5.75473e-132	EM CD8+ T Cells
CST7.5	9.48145e-129	0.882978	0.613	0.302	4.02013e-126	EM CD8+ T Cells
IL32.6	2.70687e-122	0.334623	0.992	0.864	1.14771e-119	EM CD8+ T Cells
IL7R.9	4.40044e-99	0.304342	0.914	0.761	1.86579e-96	EM CD8+ T Cells
FYN.5	5.00595e-73	0.282552	0.947	0.824	2.12252e-70	EM CD8+ T Cells
RUNX3.7	4.12322e-64	0.464979	0.86	0.663	1.74825e-61	EM CD8+ T Cells
CD27.6	2.37274e-59	0.305133	0.654	0.482	1.00604e-56	EM CD8+ T Cells
APOBEC3G.8	2.61338e-59	0.538722	0.687	0.438	1.10807e-56	EM CD8+ T Cells
CCR7.8	1.63526e-54	-0.786216	0.641	0.703	6.9335e-52	EM CD8+ T Cells
S100A10.8	3.34935e-53	0.266804	0.934	0.825	1.42013e-50	EM CD8+ T Cells
CD5.10	1.02174e-50	-0.615095	0.62	0.608	4.33218e-48	EM CD8+ T Cells
CD6.8	1.95445e-50	-0.437818	0.874	0.816	8.28686e-48	EM CD8+ T Cells
CD74.11	1.62057e-47	-1.38308	0.803	0.734	6.87123e-45	EM CD8+ T Cells
CD247.9	8.76108e-47	-0.652879	0.55	0.561	3.7147e-44	EM CD8+ T Cells
BTG1.7	8.49902e-44	-0.504267	0.97	0.976	3.60358e-41	EM CD8+ T Cells
CD37.10	1.58706e-36	-0.583993	0.867	0.861	6.72915e-34	EM CD8+ T Cells
LEF1.11	2.12482e-33	-0.869644	0.541	0.604	9.00923e-31	EM CD8+ T Cells
IFITM2.5	3.65897e-32	-0.469551	0.486	0.533	1.5514e-29	EM CD8+ T Cells
TRAT1.11	1.56475e-25	-0.531569	0.517	0.506	6.63455e-23	EM CD8+ T Cells
PIK3IP1.9	2.30997e-21	-0.530714	0.926	0.916	9.79429e-19	EM CD8+ T Cells
FYB.9	2.28975e-20	-0.316012	0.732	0.663	9.70853e-18	EM CD8+ T Cells
TCF7.10	2.90847e-17	-0.289428	0.591	0.52	1.23319e-14	EM CD8+ T Cells
ARL4C.7	1.64067e-15	-0.390887	0.686	0.677	6.95642e-13	EM CD8+ T Cells
BAX.7	1.80482e-15	-0.465185	0.572	0.579	7.65243e-13	EM CD8+ T Cells
SELL.11	1.98381e-15	-0.540359	0.513	0.622	8.41135e-13	EM CD8+ T Cells
FAM65B.10	2.31597e-11	-0.444613	0.585	0.595	9.8197e-09	EM CD8+ T Cells
IL23R.10	1.34239e-07	-0.394637	0.509	0.525	5.69174e-05	EM CD8+ T Cells
LGALS1.4	2.61252e-07	0.371774	0.525	0.429	0.000110771	EM CD8+ T Cells
CD4.6	0	0.91335	0.789	0.446	0	Th1 Cells
IL7R.10	1.58622e-296	0.606241	0.95	0.749	6.72556e-294	Th1 Cells
FYN.6	1.42264e-280	0.657411	0.951	0.816	6.03199e-278	Th1 Cells
CD3E.7	1.25694e-243	0.354462	0.98	0.811	5.32943e-241	Th1 Cells
TRAC.9	1.26459e-239	0.3282	0.997	0.888	5.36187e-237	Th1 Cells
CD2.10	8.63529e-237	0.528673	0.948	0.784	3.66136e-234	Th1 Cells
S100A10.9	5.22802e-231	0.548299	0.945	0.818	2.21668e-228	Th1 Cells
CD5.11	2.88995e-199	0.67309	0.795	0.588	1.22534e-196	Th1 Cells
GAPDH.8	1.88356e-144	0.370988	0.994	0.975	7.98629e-142	Th1 Cells
PASK.3	3.3887e-137	0.815388	0.626	0.444	1.43681e-134	Th1 Cells
CD6.9	7.61225e-131	0.363155	0.933	0.806	3.2276e-128	Th1 Cells
LCK.8	1.37915e-128	0.319343	0.921	0.779	5.84759e-126	Th1 Cells
FYB.10	1.32027e-116	0.416906	0.814	0.65	5.59796e-114	Th1 Cells
CXCR4.7	2.08452e-115	0.422455	0.972	0.949	8.83835e-113	Th1 Cells
TRAT1.12	8.46207e-114	0.403911	0.676	0.488	3.58792e-111	Th1 Cells
CD44.6	4.23404e-102	0.341499	0.958	0.909	1.79523e-99	Th1 Cells
CD74.12	1.03808e-100	-1.77616	0.699	0.742	4.40147e-98	Th1 Cells
PTPRC.4	1.1893e-91	0.334619	0.946	0.88	5.04263e-89	Th1 Cells
CD27.7	5.87054e-91	0.460897	0.644	0.474	2.48911e-88	Th1 Cells
CCR7.9	4.3332e-81	-0.43423	0.728	0.696	1.83728e-78	Th1 Cells
ITGB2.7	3.70744e-72	0.427037	0.629	0.495	1.57196e-69	Th1 Cells
GIMAP2.10	2.66981e-57	0.361015	0.669	0.551	1.132e-54	Th1 Cells
CD63.7	2.08139e-26	-0.391768	0.45	0.509	8.82511e-24	Th1 Cells
SELL.12	1.73409e-21	0.300581	0.665	0.611	7.35252e-19	Th1 Cells
CCL5.12	5.81636e-17	-0.493092	0.584	0.545	2.46614e-14	Th1 Cells
CD8B.2	0	3.01522	0.863	0.131	0	Naive CD8+ T Cells
KLRK1.4	0	2.2871	0.875	0.236	0	Naive CD8+ T Cells
CD8A.4	0	1.61836	0.932	0.221	0	Naive CD8+ T Cells
LEF1.12	1.69129e-152	0.921366	0.882	0.591	7.17105e-150	Naive CD8+ T Cells
CCR7.10	4.01144e-106	0.668535	0.912	0.692	1.70085e-103	Naive CD8+ T Cells
PASK.4	4.20777e-105	0.857406	0.735	0.452	1.78409e-102	Naive CD8+ T Cells
CD3D.11	6.01095e-98	0.507394	0.975	0.795	2.54865e-95	Naive CD8+ T Cells
CD27.8	3.42818e-89	0.816136	0.738	0.483	1.45355e-86	Naive CD8+ T Cells
CD3E.8	7.9541e-81	0.40444	0.976	0.823	3.37254e-78	Naive CD8+ T Cells
SELL.13	6.21849e-76	0.582025	0.83	0.609	2.63664e-73	Naive CD8+ T Cells
TRAC.10	3.55883e-73	0.27008	0.996	0.896	1.50894e-70	Naive CD8+ T Cells
TCF7.11	2.14788e-58	0.574425	0.727	0.517	9.10702e-56	Naive CD8+ T Cells
LAT.10	3.8652e-56	0.589232	0.813	0.647	1.63884e-53	Naive CD8+ T Cells
IL7R.11	9.29789e-56	0.299132	0.929	0.763	3.94231e-53	Naive CD8+ T Cells
IL32.7	1.31632e-54	0.322421	0.974	0.867	5.58119e-52	Naive CD8+ T Cells
CD48.9	2.26418e-54	0.465955	0.912	0.847	9.60013e-52	Naive CD8+ T Cells
S100A10.10	9.83484e-54	0.418426	0.932	0.827	4.16997e-51	Naive CD8+ T Cells
LCK.9	6.89201e-52	0.422211	0.928	0.788	2.92221e-49	Naive CD8+ T Cells
CD74.13	1.15077e-45	-1.9493	0.672	0.74	4.87925e-43	Naive CD8+ T Cells
CXCR4.8	7.37581e-45	-0.599874	0.928	0.952	3.12734e-42	Naive CD8+ T Cells
GIMAP5.9	3.56416e-40	0.438086	0.804	0.647	1.5112e-37	Naive CD8+ T Cells
FAM65B.11	2.24999e-39	0.541087	0.732	0.59	9.53996e-37	Naive CD8+ T Cells
PIK3IP1.10	2.23924e-38	0.389308	0.961	0.915	9.49436e-36	Naive CD8+ T Cells
TRAT1.13	8.83423e-31	-0.819282	0.406	0.511	3.74571e-28	Naive CD8+ T Cells
TRBC2.6	1.1993e-30	0.337595	0.996	0.986	5.08502e-28	Naive CD8+ T Cells
GIMAP2.11	1.2255e-23	0.409363	0.684	0.559	5.19612e-21	Naive CD8+ T Cells
CCL5.13	1.82865e-21	-1.12805	0.465	0.552	7.75349e-19	Naive CD8+ T Cells
FYN.7	2.33803e-17	-0.281232	0.837	0.83	9.91323e-15	Naive CD8+ T Cells
CD247.10	3.96706e-15	-0.382562	0.532	0.562	1.68203e-12	Naive CD8+ T Cells
IL23R.11	3.13165e-14	0.270483	0.623	0.521	1.32782e-11	Naive CD8+ T Cells
RUNX3.8	9.3621e-13	0.268012	0.735	0.671	3.96953e-10	Naive CD8+ T Cells
ITGB2.8	2.17972e-12	-0.412972	0.448	0.511	9.24203e-10	Naive CD8+ T Cells
BAX.8	1.78413e-07	0.267222	0.627	0.577	7.56471e-05	Naive CD8+ T Cells
LEF1.13	3.19005e-116	0.738749	0.85	0.589	1.35258e-113	CM CD4+ T Cells
TRAC.11	4.29212e-113	0.489484	0.994	0.895	1.81986e-110	CM CD4+ T Cells
CD4.7	2.23166e-109	0.738951	0.741	0.468	9.46225e-107	CM CD4+ T Cells
CD3E.9	3.74889e-108	0.439314	0.979	0.821	1.58953e-105	CM CD4+ T Cells
CD3D.12	6.98321e-92	0.336587	0.964	0.794	2.96088e-89	CM CD4+ T Cells
SELL.14	1.0746e-85	0.684853	0.818	0.607	4.55632e-83	CM CD4+ T Cells
IL7R.12	6.62933e-78	0.415703	0.93	0.761	2.81083e-75	CM CD4+ T Cells
CD6.10	3.8846e-76	0.484592	0.942	0.813	1.64707e-73	CM CD4+ T Cells
GIMAP5.10	2.3008e-75	0.673855	0.813	0.645	9.75539e-73	CM CD4+ T Cells
FYB.11	2.33019e-63	0.563026	0.821	0.66	9.88001e-61	CM CD4+ T Cells
LCK.10	2.26125e-62	0.448003	0.917	0.787	9.58772e-60	CM CD4+ T Cells
CCL5.14	5.57865e-62	-2.00608	0.432	0.555	2.36535e-59	CM CD4+ T Cells
CD27.9	5.564e-56	0.616254	0.675	0.483	2.35913e-53	CM CD4+ T Cells
TCF7.12	1.73446e-55	0.669466	0.686	0.516	7.35411e-53	CM CD4+ T Cells
CCR7.11	5.75943e-54	0.451539	0.857	0.692	2.442e-51	CM CD4+ T Cells
LAT.11	7.86033e-46	0.510932	0.786	0.647	3.33278e-43	CM CD4+ T Cells
PIK3IP1.11	9.60236e-46	0.405676	0.961	0.914	4.0714e-43	CM CD4+ T Cells
CD5.12	1.00926e-45	0.476774	0.758	0.602	4.27927e-43	CM CD4+ T Cells
FAM65B.12	6.2626e-44	0.545857	0.726	0.589	2.65534e-41	CM CD4+ T Cells
CD52.8	2.27308e-43	0.27467	0.983	0.942	9.63788e-41	CM CD4+ T Cells
CD48.10	3.53848e-41	0.410118	0.902	0.847	1.50032e-38	CM CD4+ T Cells
TRAT1.14	1.81291e-39	0.343021	0.66	0.5	7.68673e-37	CM CD4+ T Cells
CD74.14	2.60534e-35	-1.80819	0.67	0.741	1.10466e-32	CM CD4+ T Cells
TRBC2.7	1.07236e-31	0.333015	0.988	0.987	4.54679e-29	CM CD4+ T Cells
PASK.5	4.1567e-26	0.57177	0.561	0.457	1.76244e-23	CM CD4+ T Cells
CXCR4.9	7.05381e-26	-0.322067	0.938	0.952	2.99082e-23	CM CD4+ T Cells
ITGB2.9	8.87836e-26	0.412631	0.594	0.505	3.76442e-23	CM CD4+ T Cells
GIMAP2.12	3.57025e-24	0.463534	0.651	0.559	1.51379e-21	CM CD4+ T Cells
ARL4C.8	4.00653e-18	0.326449	0.753	0.674	1.69877e-15	CM CD4+ T Cells
RUNX3.9	7.04491e-17	-0.416028	0.556	0.679	2.98704e-14	CM CD4+ T Cells
IL23R.12	1.74603e-14	0.359998	0.598	0.521	7.40315e-12	CM CD4+ T Cells
CD63.8	1.15095e-13	-0.500017	0.393	0.508	4.88002e-11	CM CD4+ T Cells
IKZF1.2	4.77428e-13	0.354747	0.536	0.481	2.02429e-10	CM CD4+ T Cells
BIN2.4	2.83197e-09	0.277452	0.522	0.476	1.20076e-06	CM CD4+ T Cells
LEF1.14	0	1.44044	0.912	0.518	0	Naive CD4+ T Cells
TCF7.13	0	1.21669	0.734	0.468	0	Naive CD4+ T Cells
CD27.10	0	1.15681	0.74	0.425	0	Naive CD4+ T Cells
LAT.12	0	1.11276	0.83	0.606	0	Naive CD4+ T Cells
GIMAP5.11	0	1.09162	0.839	0.603	0	Naive CD4+ T Cells
SELL.15	0	1.04124	0.872	0.548	0	Naive CD4+ T Cells
CCR7.12	0	0.988983	0.93	0.638	0	Naive CD4+ T Cells
FYB.12	0	0.897319	0.837	0.621	0	Naive CD4+ T Cells
CD4.8	0	0.867981	0.716	0.418	0	Naive CD4+ T Cells
TRAC.12	0	0.832751	0.998	0.873	0	Naive CD4+ T Cells
ARL4C.9	0	0.828728	0.807	0.643	0	Naive CD4+ T Cells
CD6.11	0	0.779558	0.956	0.782	0	Naive CD4+ T Cells
PIK3IP1.12	0	0.744003	0.968	0.903	0	Naive CD4+ T Cells
CD3E.10	0	0.727039	0.984	0.787	0	Naive CD4+ T Cells
LCK.11	0	0.652908	0.918	0.76	0	Naive CD4+ T Cells
CD3D.13	0	0.578066	0.964	0.758	0	Naive CD4+ T Cells
CXCR4.10	0	-0.768033	0.911	0.962	0	Naive CD4+ T Cells
APOBEC3G.9	0	-2.35338	0.2	0.517	0	Naive CD4+ T Cells
CCL5.15	0	-3.73008	0.383	0.594	0	Naive CD4+ T Cells
TRBC2.8	7.77291e-307	0.582174	0.994	0.985	3.29572e-304	Naive CD4+ T Cells
FAM65B.13	1.67772e-303	0.858111	0.71	0.564	7.11353e-301	Naive CD4+ T Cells
CD52.9	1.94878e-272	0.346599	0.986	0.933	8.26283e-270	Naive CD4+ T Cells
CD5.13	2.8191e-249	0.563769	0.762	0.568	1.1953e-246	Naive CD4+ T Cells
RUNX3.10	4.45169e-243	-0.850209	0.481	0.725	1.88752e-240	Naive CD4+ T Cells
IL2RB.7	4.4411e-232	-1.26622	0.306	0.534	1.88302e-229	Naive CD4+ T Cells
IL23R.13	1.77235e-224	0.7613	0.633	0.496	7.51475e-222	Naive CD4+ T Cells
GIMAP2.13	1.34897e-200	0.746928	0.652	0.54	5.71962e-198	Naive CD4+ T Cells
CD48.11	1.43816e-192	0.507301	0.891	0.838	6.09778e-190	Naive CD4+ T Cells
CD63.9	8.37083e-192	-0.95686	0.312	0.554	3.54923e-189	Naive CD4+ T Cells
TRAT1.15	7.52356e-181	0.388251	0.641	0.471	3.18999e-178	Naive CD4+ T Cells
BAX.9	1.20325e-180	0.694061	0.616	0.568	5.10178e-178	Naive CD4+ T Cells
CD74.15	4.04035e-180	-2.10402	0.622	0.769	1.71311e-177	Naive CD4+ T Cells
BTG1.8	2.92768e-131	0.316974	0.983	0.973	1.24134e-128	Naive CD4+ T Cells
CD247.11	6.10399e-112	0.380722	0.638	0.54	2.58809e-109	Naive CD4+ T Cells
IKZF1.3	1.04385e-87	0.522235	0.526	0.473	4.42591e-85	Naive CD4+ T Cells
ITGB2.10	2.06462e-82	0.343481	0.547	0.498	8.754e-80	Naive CD4+ T Cells
BIN2.5	8.46557e-65	0.394107	0.505	0.471	3.5894e-62	Naive CD4+ T Cells
ANXA5.7	8.07419e-38	-0.435443	0.375	0.52	3.42346e-35	Naive CD4+ T Cells
FOXP3	0	6.24558	0.896	0.016	0	Treg Cells
LGALS3.2	7.83297e-194	1.92649	0.578	0.219	3.32118e-191	Treg Cells
IL2RB.8	2.46654e-145	0.985201	0.813	0.478	1.04581e-142	Treg Cells
IL7R.13	2.71776e-134	-1.42042	0.62	0.773	1.15233e-131	Treg Cells
IL32.8	6.97338e-109	0.737259	0.988	0.868	2.95671e-106	Treg Cells
SELL.16	1.57163e-107	1.07138	0.87	0.61	6.66372e-105	Treg Cells
RGS1.1	4.87898e-97	1.37094	0.592	0.296	2.06869e-94	Treg Cells
TRAC.13	6.77709e-72	0.509047	0.999	0.897	2.87348e-69	Treg Cells
S100A10.11	9.34427e-72	0.622843	0.957	0.828	3.96197e-69	Treg Cells
CCL5.16	2.48564e-59	-3.4409	0.369	0.554	1.05391e-56	Treg Cells
TCF7.14	2.07814e-57	-1.23888	0.296	0.53	8.81132e-55	Treg Cells
GIMAP5.12	1.00455e-51	-0.821804	0.457	0.657	4.25931e-49	Treg Cells
SELPLG.7	5.00703e-50	0.617584	0.831	0.687	2.12298e-47	Treg Cells
BIRC3.3	4.13212e-46	0.793108	0.65	0.473	1.75202e-43	Treg Cells
LCK.12	7.11253e-45	0.512445	0.922	0.79	3.01571e-42	Treg Cells
CCR7.13	6.00878e-44	-0.760133	0.626	0.701	2.54772e-41	Treg Cells
CD4.9	1.62473e-42	0.548991	0.707	0.475	6.88886e-40	Treg Cells
CD27.11	2.06929e-33	0.489079	0.69	0.486	8.7738e-31	Treg Cells
FYN.8	5.55852e-33	0.493831	0.924	0.828	2.35681e-30	Treg Cells
TRAT1.16	7.8031e-31	-0.792828	0.344	0.511	3.30852e-28	Treg Cells
CD5.14	5.70531e-28	0.449345	0.777	0.605	2.41905e-25	Treg Cells
LEF1.15	7.68713e-26	0.42342	0.785	0.596	3.25935e-23	Treg Cells
PIK3IP1.13	4.92053e-25	0.387498	0.965	0.915	2.0863e-22	Treg Cells
CD6.12	7.37227e-17	-0.316745	0.787	0.82	3.12584e-14	Treg Cells
IL23R.14	5.21358e-16	-0.447385	0.403	0.528	2.21056e-13	Treg Cells
CXCR4.11	3.02958e-15	-0.349505	0.923	0.952	1.28454e-12	Treg Cells
IFITM2.6	1.57334e-14	-0.549044	0.376	0.534	6.67097e-12	Treg Cells
FAM65B.14	4.53874e-12	-0.398155	0.509	0.597	1.92443e-09	Treg Cells
PTPRC.5	4.84247e-12	0.265532	0.919	0.885	2.0532e-09	Treg Cells
CD44.7	6.03388e-12	0.250879	0.946	0.913	2.55837e-09	Treg Cells
RUNX3.11	1.81249e-10	-0.41112	0.569	0.676	7.68495e-08	Treg Cells
CD74.16	3.90359e-10	-1.11778	0.773	0.737	1.65512e-07	Treg Cells
CD37.11	2.48217e-09	-0.318911	0.835	0.862	1.05244e-06	Treg Cells
GIMAP2.14	7.98502e-08	-0.274326	0.491	0.565	3.38565e-05	Treg Cells
CD63.10	0.000143106	-0.405597	0.409	0.505	0.060677	Treg Cells
KLRC2.1	0	3.63499	0.859	0.06	0	TD CD8+ T Cells 2
KLRC1	0	3.56859	0.821	0.057	0	TD CD8+ T Cells 2
CD8B.3	0	3.09259	0.891	0.145	0	TD CD8+ T Cells 2
CD8A.5	2.517473e-313	2.86866	0.971	0.235	1.067408e-310	TD CD8+ T Cells 2
KLRC3	1.98731e-207	2.83014	0.58	0.049	8.42621e-205	TD CD8+ T Cells 2
CCL5.17	1.21811e-172	1.98227	0.959	0.543	5.16479e-170	TD CD8+ T Cells 2
ZNF683.1	1.86636e-167	2.53037	0.662	0.09	7.91335e-165	TD CD8+ T Cells 2
KLRK1.5	3.2777e-145	1.64363	0.893	0.249	1.38974e-142	TD CD8+ T Cells 2
GZMH.2	3.19781e-141	2.88569	0.639	0.118	1.35587e-138	TD CD8+ T Cells 2
NKG7.4	8.92719e-127	1.91525	0.845	0.245	3.78513e-124	TD CD8+ T Cells 2
KLRD1.2	4.80319e-115	2.06401	0.596	0.099	2.03655e-112	TD CD8+ T Cells 2
GNLY.3	3.57119e-111	1.98446	0.721	0.179	1.51419e-108	TD CD8+ T Cells 2
CCR7.14	2.39191e-110	-2.76539	0.211	0.706	1.01417e-107	TD CD8+ T Cells 2
TARP-refseq.4	5.18347e-105	1.68373	0.745	0.203	2.19779e-102	TD CD8+ T Cells 2
APOBEC3G.10	5.53535e-91	1.41479	0.898	0.444	2.34699e-88	TD CD8+ T Cells 2
GZMB.3	4.25684e-89	2.02889	0.611	0.134	1.8049e-86	TD CD8+ T Cells 2
CTSW.2	9.01293e-85	1.57167	0.657	0.178	3.82148e-82	TD CD8+ T Cells 2
CST7.6	3.21137e-80	1.33018	0.825	0.311	1.36162e-77	TD CD8+ T Cells 2
CXCR3.5	1.25904e-76	1.41492	0.787	0.276	5.33835e-74	TD CD8+ T Cells 2
BTG1.9	3.41664e-74	-1.04672	0.943	0.976	1.44865e-71	TD CD8+ T Cells 2
PRF1.3	3.86794e-62	0.967262	0.566	0.158	1.64001e-59	TD CD8+ T Cells 2
CD3D.14	8.0929e-58	0.346505	0.975	0.799	3.43139e-55	TD CD8+ T Cells 2
SELL.17	5.55374e-57	-2.13768	0.271	0.621	2.35479e-54	TD CD8+ T Cells 2
TRBC2.9	8.07985e-54	0.436916	0.988	0.987	3.42586e-51	TD CD8+ T Cells 2
TRAT1.17	1.86354e-52	-1.97956	0.218	0.511	7.90141e-50	TD CD8+ T Cells 2
CD5.15	4.1502e-52	-1.83164	0.38	0.612	1.75968e-49	TD CD8+ T Cells 2
CD2.11	5.99706e-48	0.473347	0.963	0.798	2.54275e-45	TD CD8+ T Cells 2
LEF1.16	1.36221e-47	-2.18833	0.248	0.606	5.77576e-45	TD CD8+ T Cells 2
TBX21.3	3.33964e-43	1.43741	0.511	0.15	1.41601e-40	TD CD8+ T Cells 2
IL2RB.9	8.87616e-39	0.624611	0.861	0.48	3.76349e-36	TD CD8+ T Cells 2
CD37.12	8.68145e-33	-1.01959	0.818	0.862	3.68093e-30	TD CD8+ T Cells 2
CD44.8	3.72366e-31	-0.634717	0.904	0.914	1.57883e-28	TD CD8+ T Cells 2
HLA-DPA1.3	5.56723e-29	-0.357821	0.58	0.347	2.36051e-26	TD CD8+ T Cells 2
TCF7.15	1.48749e-26	-1.50706	0.343	0.526	6.30697e-24	TD CD8+ T Cells 2
CD6.13	2.40917e-26	-0.740797	0.905	0.818	1.02149e-23	TD CD8+ T Cells 2
TRAC.14	3.4692e-25	-0.403278	0.991	0.898	1.47094e-22	TD CD8+ T Cells 2
IL23R.15	3.11034e-24	-1.12247	0.373	0.527	1.31879e-21	TD CD8+ T Cells 2
FYB.13	4.78903e-24	-1.21679	0.58	0.668	2.03055e-21	TD CD8+ T Cells 2
CD3E.11	7.04059e-24	-0.250829	0.946	0.827	2.98521e-21	TD CD8+ T Cells 2
CD74.17	2.09635e-23	-1.23742	0.882	0.736	8.88852e-21	TD CD8+ T Cells 2
ARL4C.10	1.78977e-22	-0.965568	0.621	0.679	7.58864e-20	TD CD8+ T Cells 2
PIK3IP1.14	2.70552e-22	-1.04671	0.905	0.916	1.14714e-19	TD CD8+ T Cells 2
FAM65B.15	8.27614e-21	-1.07954	0.47	0.597	3.50908e-18	TD CD8+ T Cells 2
IL7R.14	7.48223e-20	-0.831846	0.604	0.771	3.17247e-17	TD CD8+ T Cells 2
CXCR4.12	6.2681e-19	-0.74772	0.973	0.951	2.65767e-16	TD CD8+ T Cells 2
RPN2.7	5.31238e-15	-0.507677	0.648	0.627	2.25245e-12	TD CD8+ T Cells 2
LAMP1.6	3.98658e-14	-0.506724	0.727	0.735	1.69031e-11	TD CD8+ T Cells 2
PDIA6.3	4.47641e-12	-0.323995	0.509	0.436	1.898e-09	TD CD8+ T Cells 2
S100A10.12	7.60482e-12	-0.453089	0.846	0.831	3.22444e-09	TD CD8+ T Cells 2
GIMAP2.15	8.38264e-12	-0.875777	0.534	0.564	3.55424e-09	TD CD8+ T Cells 2
GIMAP5.13	2.85658e-11	-1.04369	0.611	0.653	1.21119e-08	TD CD8+ T Cells 2
VPS28.2	3.12836e-11	-0.607257	0.514	0.533	1.32642e-08	TD CD8+ T Cells 2
BAX.10	6.89391e-10	-0.66727	0.596	0.578	2.92302e-07	TD CD8+ T Cells 2
LCK.13	1.86544e-09	-0.453314	0.87	0.792	7.90945e-07	TD CD8+ T Cells 2
CD63.11	1.31483e-07	0.379459	0.752	0.5	5.57488e-05	TD CD8+ T Cells 2
ITGB2.11	1.67759e-07	-0.277803	0.571	0.508	7.11299e-05	TD CD8+ T Cells 2
BIRC3.4	9.47872e-07	-0.61251	0.512	0.477	0.000401898	TD CD8+ T Cells 2
BIN2.6	1.44945e-06	-0.331092	0.568	0.477	0.000614566	TD CD8+ T Cells 2
CD247.12	4.5367e-06	-0.286494	0.698	0.559	0.00192356	TD CD8+ T Cells 2
RUNX3.12	6.69774e-06	0.308482	0.866	0.671	0.00283984	TD CD8+ T Cells 2
LGALS1.5	4.58924e-05	0.316115	0.646	0.431	0.0194584	TD CD8+ T Cells 2
GAPDH.9	5.78438e-05	-0.346484	0.991	0.976	0.0245258	TD CD8+ T Cells 2
CD48.12	0.000516133	-0.437763	0.877	0.849	0.21884	TD CD8+ T Cells 2
LAT.13	0.00088597	-0.68423	0.688	0.653	0.375652	TD CD8+ T Cells 2
DOCK8.5	0.00481957	-0.282642	0.648	0.591	1	TD CD8+ T Cells 2

## Sheet: Table S6
Supplementary Table 6. Abseq Ab-Oligo surface protein markers for cluster identification.
Abseq Ab-Oligo	p_val	avg_log2FC	pct.1	pct.2	p_val_adj	cluster
CD161 (Ab)	0	1.89039	0.984	0.572	0	MAIT Cells
CD8 (Ab)	4.25854e-93	1.45573	0.989	0.927	2.00151e-91	MAIT Cells
CD56 (Ab)	2.29649e-63	1.36069	0.781	0.571	1.07935e-61	MAIT Cells
CD4 (Ab)	1.24368e-54	-1.37025	0.975	0.993	5.84528e-53	MAIT Cells
CD196 (Ab)	1.02658e-48	0.298424	0.858	0.602	4.82493e-47	MAIT Cells
CD38 (Ab)	5.51097e-42	-1.81092	0.822	0.928	2.59016e-40	MAIT Cells
CD45RO (Ab)	6.01958e-41	0.43286	0.992	0.82	2.8292e-39	MAIT Cells
CD197 (Ab)	1.62989e-39	-1.02401	0.658	0.842	7.6605e-38	MAIT Cells
CD45RA (Ab)	1.55961e-37	-1.68389	0.959	0.965	7.33015e-36	MAIT Cells
HLA-A (Ab)	5.25962e-35	-0.554839	1	1	2.47202e-33	MAIT Cells
CD127 (Ab)	7.31477e-23	0.480953	1	0.968	3.43794e-21	MAIT Cells
CD25 (Ab)	3.87656e-16	-0.794212	0.803	0.879	1.82198e-14	MAIT Cells
CD15 (Ab)	1.29486e-09	0.251604	0.732	0.686	6.08585e-08	MAIT Cells
CD19 (Ab)	1.16816e-07	-2.12979	0.4	0.548	5.49033e-06	MAIT Cells
Tim3 (Ab)	1.1809e-06	-0.499537	0.863	0.91	5.55024e-05	MAIT Cells
HLA-DR (Ab)	6.76682e-05	-4.14942	0.997	0.996	0.00318041	MAIT Cells
CD16 (Ab)	7.23038e-05	-0.485877	0.992	0.997	0.00339828	MAIT Cells
IgD (Ab)	0.000163905	-2.15401	0.405	0.5	0.00770354	MAIT Cells
CD3 (Ab)	0.000510665	-0.586882	1	0.993	0.0240013	MAIT Cells
TCR-gamma (Ab)	0.00185403	-0.286811	0.808	0.775	0.0871396	MAIT Cells
CD27 (Ab)	0.00641568	-0.60584	0.989	0.981	0.301537	MAIT Cells
TCR-gamma (Ab).1	0	3.72084	0.965	0.77	0	gdT Cells
CD94 (Ab)	7.898112e-311	2.47682	0.799	0.431	0	gdT Cells
CD4 (Ab).1	5.23455e-242	-2.08271	0.969	0.993	2.46024e-240	gdT Cells
CD18 (Ab)	8.01348e-181	0.805539	1	1	3.76634e-179	gdT Cells
CD28 (Ab)	9.55382e-121	-0.848472	0.842	0.923	4.4903e-119	gdT Cells
CD56 (Ab).1	1.89271e-113	1.11573	0.719	0.57	8.89572e-112	gdT Cells
CD183 (Ab)	2.08333e-112	0.855752	0.957	0.881	9.79163e-111	gdT Cells
CD197 (Ab).1	5.48734e-100	-0.713969	0.595	0.846	2.57905e-98	gdT Cells
CD25 (Ab).1	1.18323e-86	-0.798699	0.687	0.883	5.56117e-85	gdT Cells
CD11c (Ab)	1.39437e-82	0.583687	0.908	0.846	6.55354e-81	gdT Cells
CD27 (Ab).1	3.02573e-55	-0.64706	0.954	0.982	1.42209e-53	gdT Cells
CD127 (Ab).1	1.08889e-49	-0.474174	0.937	0.969	5.1178e-48	gdT Cells
CD45RA (Ab).1	8.10854e-46	0.787602	0.991	0.964	3.81102e-44	gdT Cells
CD335 (Ab)	8.44878e-44	-0.395126	0.567	0.378	3.97093e-42	gdT Cells
CD161 (Ab).1	8.8216e-43	0.37068	0.658	0.573	4.14615e-41	gdT Cells
CD3 (Ab).1	2.37575e-39	0.501305	1	0.993	1.1166e-37	gdT Cells
CD45RO (Ab).1	3.9198e-35	-0.721892	0.738	0.824	1.84231e-33	gdT Cells
CD196 (Ab).1	2.88118e-29	-0.337692	0.448	0.608	1.35415e-27	gdT Cells
CD38 (Ab).1	1.01282e-21	-0.8753	0.89	0.928	4.76024e-20	gdT Cells
CD19 (Ab).1	7.88932e-16	-2.11841	0.44	0.55	3.70798e-14	gdT Cells
IgD (Ab).1	4.02046e-11	-2.10274	0.441	0.501	1.88962e-09	gdT Cells
CD8 (Ab).1	7.50372e-06	-0.414983	0.95	0.927	0.000352675	gdT Cells
CD1c (Ab)	5.71728e-05	-0.421098	0.853	0.905	0.00268712	gdT Cells
CD279 (Ab)	7.76316e-05	-0.470511	0.733	0.771	0.00364869	gdT Cells
CD16 (Ab).1	0.000135063	-1.20203	0.997	0.997	0.00634797	gdT Cells
CD32 (Ab)	0.00388916	-0.741418	0.872	0.908	0.182791	gdT Cells
CD16 (Ab).2	0	5.46779	1	0.997	0	NK Cells
CD335 (Ab).1	0	3.68844	0.989	0.339	0	NK Cells
CD94 (Ab).1	0	3.04563	0.988	0.4	0	NK Cells
CD56 (Ab).2	0	2.78471	0.992	0.543	0	NK Cells
Tim3 (Ab).1	0	2.54422	1	0.903	0	NK Cells
CD38 (Ab).2	0	2.43438	0.994	0.922	0	NK Cells
CD11c (Ab).1	0	1.93829	0.979	0.838	0	NK Cells
CD45RA (Ab).2	0	1.31491	0.999	0.962	0	NK Cells
CD18 (Ab).1	0	0.845768	1	1	0	NK Cells
CD161 (Ab).2	0	0.724081	0.923	0.55	0	NK Cells
CD183 (Ab).1	0	0.57942	0.992	0.875	0	NK Cells
CD45 (Ab)	0	-0.935653	1	1	0	NK Cells
CD197 (Ab).2	0	-1.25858	0.598	0.858	0	NK Cells
CD127 (Ab).2	0	-1.76763	0.924	0.971	0	NK Cells
CD25 (Ab).2	0	-1.88223	0.634	0.896	0	NK Cells
CD45RO (Ab).2	0	-1.99747	0.528	0.843	0	NK Cells
CD28 (Ab).1	0	-3.34008	0.663	0.939	0	NK Cells
CD3 (Ab).2	0	-4.24752	0.961	0.996	0	NK Cells
CD27 (Ab).2	0	-4.24898	0.908	0.986	0	NK Cells
CD4 (Ab).2	0	-5.14316	0.983	0.993	0	NK Cells
CD279 (Ab).1	4.28656e-306	-1.70301	0.578	0.784	2.01468e-304	NK Cells
CD274 (Ab)	2.03272e-304	-0.360237	0.814	0.933	9.55379e-303	NK Cells
CD196 (Ab).2	3.09606e-97	-0.337676	0.583	0.606	1.45515e-95	NK Cells
CD8 (Ab).2	6.35632e-74	-1.52245	0.984	0.923	2.98747e-72	NK Cells
HLA-A (Ab).1	2.33467e-72	-0.45864	1	1	1.09729e-70	NK Cells
CD1c (Ab).1	2.7581e-60	-0.600555	0.833	0.909	1.29631e-58	NK Cells
IgD (Ab).2	5.176e-32	-2.1644	0.471	0.501	2.43272e-30	NK Cells
CD19 (Ab).2	4.76519e-30	-2.15841	0.434	0.555	2.23964e-28	NK Cells
TCR-gamma (Ab).2	4.51614e-25	-0.308418	0.819	0.772	2.12259e-23	NK Cells
CD32 (Ab).1	1.23462e-24	-0.990231	0.892	0.908	5.80272e-23	NK Cells
HLA-DR (Ab).1	3.61821e-06	-3.79501	0.993	0.997	0.000170056	NK Cells
CD56 (Ab).3	0	1.97924	0.798	0.565	0	CD56+ T Cells
CD183 (Ab).2	0	1.24117	0.989	0.879	0	CD56+ T Cells
CD18 (Ab).2	0	1.07765	1	1	0	CD56+ T Cells
CD197 (Ab).3	0	-1.19067	0.466	0.854	0	CD56+ T Cells
CD28 (Ab).2	0	-1.69899	0.718	0.928	0	CD56+ T Cells
CD27 (Ab).3	0	-3.22738	0.929	0.983	0	CD56+ T Cells
CD25 (Ab).3	1.8373e-297	-1.59218	0.588	0.889	8.63531e-296	CD56+ T Cells
HLA-A (Ab).2	1.08934e-266	0.523995	1	1	5.11991e-265	CD56+ T Cells
CD38 (Ab).3	4.75582e-119	-1.64934	0.89	0.928	2.23523e-117	CD56+ T Cells
CD94 (Ab).2	8.09213e-97	-0.436762	0.706	0.43	3.8033e-95	CD56+ T Cells
CD4 (Ab).3	8.44517e-94	0.621444	0.999	0.992	3.96923e-92	CD56+ T Cells
CD279 (Ab).2	1.74642e-79	0.542636	0.784	0.769	8.20816e-78	CD56+ T Cells
CD45RO (Ab).3	1.67754e-74	0.555434	0.932	0.817	7.88444e-73	CD56+ T Cells
CD196 (Ab).3	1.10704e-61	-0.347758	0.429	0.611	5.20308e-60	CD56+ T Cells
CD45RA (Ab).3	3.90959e-59	-1.03056	0.959	0.965	1.83751e-57	CD56+ T Cells
CD3 (Ab).3	2.9589e-54	0.275838	1	0.993	1.39069e-52	CD56+ T Cells
CD19 (Ab).3	7.43647e-30	-2.08583	0.484	0.55	3.49514e-28	CD56+ T Cells
Tim3 (Ab).2	1.11177e-27	-0.573732	0.86	0.911	5.2253e-26	CD56+ T Cells
IgD (Ab).3	1.91462e-23	-2.1551	0.421	0.502	8.99869e-22	CD56+ T Cells
CD1c (Ab).2	9.94658e-19	-0.396129	0.839	0.907	4.67489e-17	CD56+ T Cells
CD16 (Ab).3	4.15433e-17	-2.06167	0.99	0.997	1.95253e-15	CD56+ T Cells
TCR-gamma (Ab).3	1.93681e-08	-0.388078	0.704	0.778	9.10303e-07	CD56+ T Cells
CD32 (Ab).2	0.000506407	-0.352488	0.93	0.906	0.0238012	CD56+ T Cells
HLA-DR (Ab).2	0.00764678	-2.95017	0.999	0.996	0.359399	CD56+ T Cells
CD8 (Ab).3	0.00966786	-0.875199	0.922	0.927	0.45439	CD56+ T Cells
CD32 (Ab).3	1.141292e-321	2.44694	1	0.905	5.364071e-320	Switched Resting B Cells
CD3 (Ab).4	4.28782e-300	-5.02202	0.967	0.994	2.01527e-298	Switched Resting B Cells
CD18 (Ab).3	3.31542e-269	-1.6094	1	1	1.55825e-267	Switched Resting B Cells
CD1c (Ab).3	1.03392e-247	1.77481	0.995	0.903	4.85943e-246	Switched Resting B Cells
HLA-DR (Ab).3	4.92913e-242	2.76277	1	0.996	2.31669e-240	Switched Resting B Cells
CD28 (Ab).3	1.50607e-209	-3.64663	0.804	0.922	7.07853e-208	Switched Resting B Cells
CD19 (Ab).4	4.31121e-183	2.63888	1	0.54	2.02627e-181	Switched Resting B Cells
CD127 (Ab).3	1.32121e-180	-2.96608	0.902	0.969	6.2097e-179	Switched Resting B Cells
CD4 (Ab).4	5.79072e-140	-6.15032	0.995	0.993	2.72164e-138	Switched Resting B Cells
CXCR5 (Ab)	5.37839e-134	1.68985	0.998	0.283	2.52784e-132	Switched Resting B Cells
CD45RO (Ab).4	1.02175e-130	-2.04662	0.659	0.824	4.80224e-129	Switched Resting B Cells
CD1D (Ab)	1.96294e-125	0.895447	0.995	0.42	9.22584e-124	Switched Resting B Cells
CD45RA (Ab).4	1.04983e-122	1.38041	1	0.964	4.93421e-121	Switched Resting B Cells
CD45 (Ab).1	1.8333e-109	-0.548612	1	1	8.61653e-108	Switched Resting B Cells
CD20 (Ab)	2.06823e-104	1.12044	1	0.357	9.72067e-103	Switched Resting B Cells
CD25 (Ab).4	3.11929e-68	0.477951	0.991	0.876	1.46606e-66	Switched Resting B Cells
CD279 (Ab).3	9.10787e-61	-1.48344	0.834	0.769	4.2807e-59	Switched Resting B Cells
CD196 (Ab).4	4.60211e-59	0.652351	0.987	0.598	2.16299e-57	Switched Resting B Cells
CD274 (Ab).1	8.56004e-55	-0.293549	0.937	0.925	4.02322e-53	Switched Resting B Cells
CD183 (Ab).3	4.15073e-41	-1.20556	0.937	0.882	1.95084e-39	Switched Resting B Cells
CD38 (Ab).4	2.70922e-36	-1.24737	0.965	0.926	1.27333e-34	Switched Resting B Cells
HLA-A (Ab).3	2.69912e-34	1.16426	1	1	1.26859e-32	Switched Resting B Cells
CD197 (Ab).4	1.61832e-28	-1.08717	0.872	0.839	7.60612e-27	Switched Resting B Cells
IgD (Ab).4	4.61497e-23	1.14778	0.924	0.492	2.16903e-21	Switched Resting B Cells
CD161 (Ab).3	1.04784e-09	-0.338858	0.715	0.573	4.92487e-08	Switched Resting B Cells
CD8 (Ab).4	2.25427e-07	-4.63464	0.97	0.927	1.05951e-05	Switched Resting B Cells
CD16 (Ab).4	0.000102946	-2.25289	1	0.997	0.00483846	Switched Resting B Cells
CD56 (Ab).4	0.00140507	-0.938427	0.82	0.569	0.0660384	Switched Resting B Cells
CD8 (Ab).5	0	2.95308	0.999	0.924	0	TD CD8+ T Cells
CD183 (Ab).4	0	1.26031	0.994	0.878	0	TD CD8+ T Cells
CD18 (Ab).4	0	0.879103	1	1	0	TD CD8+ T Cells
CD94 (Ab).3	0	0.79678	0.92	0.419	0	TD CD8+ T Cells
CD25 (Ab).5	0	-1.5783	0.609	0.89	0	TD CD8+ T Cells
CD28 (Ab).4	0	-1.9468	0.78	0.927	0	TD CD8+ T Cells
CD27 (Ab).4	0	-2.28526	0.949	0.982	0	TD CD8+ T Cells
CD4 (Ab).5	0	-4.81062	0.984	0.993	0	TD CD8+ T Cells
HLA-A (Ab).4	8.19802e-233	0.504966	1	1	3.85307e-231	TD CD8+ T Cells
CD127 (Ab).4	2.57309e-202	-1.10173	0.905	0.971	1.20935e-200	TD CD8+ T Cells
CD197 (Ab).5	8.27489e-200	-1.13034	0.706	0.846	3.8892e-198	TD CD8+ T Cells
CD45RO (Ab).5	8.26316e-111	-0.986985	0.836	0.821	3.88368e-109	TD CD8+ T Cells
CD45RA (Ab).5	1.90224e-73	0.455446	0.991	0.964	8.94053e-72	TD CD8+ T Cells
CD335 (Ab).2	3.18893e-71	-0.81949	0.521	0.377	1.49879e-69	TD CD8+ T Cells
CD45 (Ab).2	4.42064e-70	0.252457	1	1	2.0777e-68	TD CD8+ T Cells
CD196 (Ab).5	3.99584e-67	-0.330873	0.572	0.606	1.87805e-65	TD CD8+ T Cells
CD38 (Ab).5	1.07608e-52	-1.13834	0.93	0.927	5.05756e-51	TD CD8+ T Cells
CD19 (Ab).5	7.1145e-46	-2.06815	0.538	0.548	3.34381e-44	TD CD8+ T Cells
Tim3 (Ab).3	8.43265e-45	-0.702507	0.874	0.911	3.96335e-43	TD CD8+ T Cells
IgD (Ab).5	1.83546e-41	-2.18283	0.422	0.502	8.62669e-40	TD CD8+ T Cells
CD1c (Ab).4	2.64299e-27	-0.41947	0.907	0.904	1.24221e-25	TD CD8+ T Cells
CD32 (Ab).4	4.56945e-11	-0.458002	0.937	0.906	2.14764e-09	TD CD8+ T Cells
HLA-DR (Ab).4	8.15649e-10	-2.61723	1	0.996	3.83355e-08	TD CD8+ T Cells
IgD (Ab).6	0	4.79908	0.999	0.457	0	Naive B Cells
HLA-DR (Ab).5	0	4.46551	1	0.996	0	Naive B Cells
CD19 (Ab).6	0	3.75749	1	0.509	0	Naive B Cells
CD32 (Ab).5	0	2.63678	1	0.899	0	Naive B Cells
CXCR5 (Ab).1	0	2.18978	0.998	0.236	0	Naive B Cells
CD20 (Ab).1	0	1.77852	0.998	0.315	0	Naive B Cells
CD1c (Ab).5	0	1.72722	0.993	0.897	0	Naive B Cells
CD1D (Ab).1	0	1.29629	0.996	0.382	0	Naive B Cells
CD38 (Ab).6	0	0.813196	0.997	0.921	0	Naive B Cells
CD196 (Ab).6	0	0.720369	0.979	0.573	0	Naive B Cells
CD123 (Ab)	0	0.521162	0.975	0.795	0	Naive B Cells
CD45RA (Ab).6	0	0.495613	1	0.962	0	Naive B Cells
CD274 (Ab).2	0	-0.49394	0.757	0.939	0	Naive B Cells
CD45 (Ab).3	0	-0.628652	1	1	0	Naive B Cells
CD279 (Ab).4	0	-1.75983	0.625	0.782	0	Naive B Cells
CD183 (Ab).5	0	-1.82042	0.821	0.888	0	Naive B Cells
CD18 (Ab).5	0	-2.04241	1	1	0	Naive B Cells
CD45RO (Ab).6	0	-2.12595	0.523	0.846	0	Naive B Cells
CD127 (Ab).5	0	-2.94254	0.839	0.979	0	Naive B Cells
CD28 (Ab).5	0	-3.6987	0.727	0.937	0	Naive B Cells
CD3 (Ab).5	0	-5.02954	0.961	0.996	0	Naive B Cells
CD27 (Ab).5	0	-5.18842	0.954	0.983	0	Naive B Cells
CD4 (Ab).6	0	-6.07678	0.986	0.993	0	Naive B Cells
CD86 (Ab)	2.31469e-265	0.439131	0.883	0.507	1.08791e-263	Naive B Cells
CD197 (Ab).6	7.45744e-264	-1.10575	0.833	0.84	3.505e-262	Naive B Cells
CD25 (Ab).6	3.3969e-201	-1.17605	0.897	0.876	1.59654e-199	Naive B Cells
CD161 (Ab).4	3.06869e-171	-0.450513	0.494	0.582	1.44229e-169	Naive B Cells
CD16 (Ab).5	4.52475e-162	-2.64095	0.997	0.997	2.12663e-160	Naive B Cells
CD8 (Ab).6	3.13107e-155	-4.85951	0.926	0.927	1.4716e-153	Naive B Cells
CD11c (Ab).2	2.03346e-135	-0.755755	0.876	0.845	9.55728e-134	Naive B Cells
Tim3 (Ab).4	5.9103e-47	-0.634571	0.882	0.912	2.77784e-45	Naive B Cells
CD56 (Ab).5	1.05261e-41	-1.02935	0.666	0.566	4.94728e-40	Naive B Cells
TCR-gamma (Ab).4	5.56975e-09	-0.351138	0.87	0.767	2.61778e-07	Naive B Cells
HLA-DR (Ab).6	0	3.09349	1	0.996	0	Switched Activated B Cells
CD11c (Ab).3	0	3.0454	0.994	0.844	0	Switched Activated B Cells
CD86 (Ab).1	0	2.18707	0.975	0.525	0	Switched Activated B Cells
CD45 (Ab).4	0	-0.892971	1	1	0	Switched Activated B Cells
CD28 (Ab).6	0	-3.59373	0.827	0.923	0	Switched Activated B Cells
CD3 (Ab).6	0	-4.87236	0.984	0.994	0	Switched Activated B Cells
CD127 (Ab).6	6.65469e-278	-2.88301	0.913	0.969	3.1277e-276	Switched Activated B Cells
CD19 (Ab).7	1.49524e-272	2.95418	1	0.535	7.02765e-271	Switched Activated B Cells
CD45RO (Ab).7	7.85641e-208	-1.99668	0.73	0.824	3.69251e-206	Switched Activated B Cells
CD4 (Ab).7	3.2764e-207	-5.82036	0.994	0.993	1.53991e-205	Switched Activated B Cells
CD20 (Ab).2	1.6917e-181	1.57812	0.987	0.351	7.951e-180	Switched Activated B Cells
CXCR5 (Ab).2	3.46121e-152	1.35178	0.982	0.276	1.62677e-150	Switched Activated B Cells
CD32 (Ab).6	5.85355e-152	2.10824	1	0.904	2.75117e-150	Switched Activated B Cells
CD45RA (Ab).7	2.11807e-110	0.952449	1	0.964	9.95495e-109	Switched Activated B Cells
CD1D (Ab).2	5.53399e-93	0.593808	0.971	0.415	2.60098e-91	Switched Activated B Cells
CD18 (Ab).6	3.59989e-89	-0.83864	1	1	1.69195e-87	Switched Activated B Cells
CD38 (Ab).7	1.25928e-58	-0.938511	0.956	0.926	5.91862e-57	Switched Activated B Cells
CD196 (Ab).7	3.63827e-43	0.430806	0.972	0.595	1.70999e-41	Switched Activated B Cells
CD123 (Ab).1	5.73342e-43	0.433266	0.986	0.804	2.6947e-41	Switched Activated B Cells
CD197 (Ab).7	1.18521e-36	-1.06466	0.892	0.838	5.57048e-35	Switched Activated B Cells
CD64 (Ab)	4.88149e-36	0.317175	0.532	0.345	2.2943e-34	Switched Activated B Cells
IgD (Ab).7	3.88551e-32	1.37543	0.769	0.492	1.82619e-30	Switched Activated B Cells
CD161 (Ab).5	8.13757e-24	-0.381319	0.675	0.573	3.82466e-22	Switched Activated B Cells
CD279 (Ab).5	4.93937e-18	-0.43811	0.856	0.768	2.3215e-16	Switched Activated B Cells
CD16 (Ab).6	6.16829e-14	-2.29711	1	0.997	2.8991e-12	Switched Activated B Cells
CD8 (Ab).7	4.8363e-12	-4.67597	0.974	0.926	2.27306e-10	Switched Activated B Cells
CD1c (Ab).6	1.58892e-09	0.99679	0.99	0.902	7.46792e-08	Switched Activated B Cells
CD335 (Ab).3	4.14662e-08	-0.870906	0.581	0.378	1.94891e-06	Switched Activated B Cells
CD27 (Ab).6	9.22636e-06	-1.4775	0.994	0.98	0.000433639	Switched Activated B Cells
CD183 (Ab).6	2.37062e-05	-0.474713	0.955	0.881	0.00111419	Switched Activated B Cells
CD56 (Ab).6	3.05026e-05	-0.966707	0.812	0.567	0.00143362	Switched Activated B Cells
Tim3 (Ab).5	0.00167609	-0.2773	0.948	0.908	0.0787761	Switched Activated B Cells
HLA-A (Ab).5	0	-1.48086	1	1	0	CD69+ Naive CD4+ T Cells
CD183 (Ab).7	9.9129e-246	-1.32899	0.727	0.891	4.65906e-244	CD69+ Naive CD4+ T Cells
CD27 (Ab).7	5.45191e-194	0.669037	0.999	0.98	2.5624e-192	CD69+ Naive CD4+ T Cells
CD4 (Ab).8	7.54114e-149	0.636014	1	0.992	3.54434e-147	CD69+ Naive CD4+ T Cells
CD25 (Ab).7	7.55565e-119	0.343996	0.972	0.873	3.55116e-117	CD69+ Naive CD4+ T Cells
CD56 (Ab).7	1.663e-114	-1.09015	0.359	0.586	7.8161e-113	CD69+ Naive CD4+ T Cells
CD161 (Ab).6	2.0904e-87	-0.345566	0.362	0.587	9.82488e-86	CD69+ Naive CD4+ T Cells
CD196 (Ab).8	9.0807e-79	-0.393249	0.368	0.618	4.26793e-77	CD69+ Naive CD4+ T Cells
Tim3 (Ab).6	3.98733e-69	0.276193	0.951	0.907	1.87405e-67	CD69+ Naive CD4+ T Cells
CD11c (Ab).4	3.39633e-68	-0.917782	0.684	0.857	1.59627e-66	CD69+ Naive CD4+ T Cells
CD197 (Ab).8	1.02485e-67	0.329652	0.917	0.835	4.81681e-66	CD69+ Naive CD4+ T Cells
CD3 (Ab).7	1.20068e-65	0.535425	1	0.993	5.64321e-64	CD69+ Naive CD4+ T Cells
CD8 (Ab).8	5.61137e-64	-1.50662	0.901	0.929	2.63734e-62	CD69+ Naive CD4+ T Cells
CD45RA (Ab).8	2.794e-63	0.415798	0.972	0.964	1.31318e-61	CD69+ Naive CD4+ T Cells
TCR-gamma (Ab).5	4.43731e-58	-0.519512	0.6	0.785	2.08554e-56	CD69+ Naive CD4+ T Cells
CD127 (Ab).7	3.58617e-56	-0.506328	0.993	0.966	1.6855e-54	CD69+ Naive CD4+ T Cells
CD279 (Ab).6	1.45727e-50	-0.890886	0.681	0.775	6.84916e-49	CD69+ Naive CD4+ T Cells
CD16 (Ab).7	9.65082e-37	-2.11876	0.992	0.997	4.53589e-35	CD69+ Naive CD4+ T Cells
CD86 (Ab).2	1.03554e-28	-0.26579	0.332	0.548	4.86705e-27	CD69+ Naive CD4+ T Cells
CD1c (Ab).7	1.37711e-14	-0.319952	0.889	0.905	6.47241e-13	CD69+ Naive CD4+ T Cells
HLA-DR (Ab).7	1.48387e-12	-4.51479	0.995	0.997	6.9742e-11	CD69+ Naive CD4+ T Cells
CD32 (Ab).7	1.94365e-12	-1.11172	0.826	0.911	9.13515e-11	CD69+ Naive CD4+ T Cells
IgD (Ab).8	7.60769e-11	-2.16514	0.441	0.502	3.57562e-09	CD69+ Naive CD4+ T Cells
CD19 (Ab).8	1.25743e-06	-2.11609	0.466	0.552	5.90993e-05	CD69+ Naive CD4+ T Cells
CD45RO (Ab).8	0	1.19069	0.995	0.805	0	Th2 Cells
CD28 (Ab).7	0	0.926391	1	0.913	0	Th2 Cells
CD127 (Ab).8	0	0.916342	1	0.965	0	Th2 Cells
CD4 (Ab).9	0	0.73582	0.999	0.992	0	Th2 Cells
CD25 (Ab).8	0	0.630052	0.989	0.867	0	Th2 Cells
CD194 (Ab)	0	0.471912	0.962	0.648	0	Th2 Cells
CD38 (Ab).8	0	-1.74059	0.862	0.933	0	Th2 Cells
CD45RA (Ab).9	0	-2.76603	0.909	0.97	0	Th2 Cells
CD197 (Ab).9	5.79026e-260	0.816165	0.931	0.831	2.72142e-258	Th2 Cells
CD183 (Ab).8	9.80591e-236	-1.0265	0.834	0.887	4.60878e-234	Th2 Cells
Tim3 (Ab).7	5.51381e-195	-0.959777	0.846	0.915	2.59149e-193	Th2 Cells
CD8 (Ab).9	2.51923e-169	-2.70613	0.895	0.93	1.18404e-167	Th2 Cells
HLA-DR (Ab).8	6.98202e-162	-3.66317	0.997	0.996	3.28155e-160	Th2 Cells
CD19 (Ab).9	6.30652e-130	-2.18493	0.511	0.551	2.96407e-128	Th2 Cells
CD56 (Ab).8	1.43554e-120	-1.10029	0.499	0.58	6.74705e-119	Th2 Cells
CD32 (Ab).8	7.6701e-95	-1.05509	0.913	0.906	3.60495e-93	Th2 Cells
IgD (Ab).9	1.71138e-94	-2.23877	0.44	0.505	8.04349e-93	Th2 Cells
CD161 (Ab).7	2.71612e-66	-0.30109	0.505	0.582	1.27658e-64	Th2 Cells
CD11c (Ab).5	7.15014e-66	-0.848363	0.842	0.848	3.36056e-64	Th2 Cells
CD279 (Ab).7	8.04892e-37	-0.26207	0.855	0.762	3.78299e-35	Th2 Cells
TCR-gamma (Ab).6	1.59498e-26	-0.452048	0.781	0.775	7.49638e-25	Th2 Cells
CD16 (Ab).8	1.02298e-24	-2.15015	0.997	0.997	4.80801e-23	Th2 Cells
CD1c (Ab).8	1.18015e-15	-0.30878	0.922	0.902	5.54672e-14	Th2 Cells
CD127 (Ab).9	0	1.22727	0.999	0.965	0	Th17 Cells
CD196 (Ab).9	0	1.06664	0.946	0.575	0	Th17 Cells
CD161 (Ab).8	0	1.02214	0.865	0.551	0	Th17 Cells
CD25 (Ab).9	0	0.903594	0.995	0.868	0	Th17 Cells
CD28 (Ab).8	0	0.871666	1	0.914	0	Th17 Cells
CD45RO (Ab).9	0	0.827448	0.997	0.807	0	Th17 Cells
CD4 (Ab).10	0	0.806801	0.999	0.992	0	Th17 Cells
CD38 (Ab).9	0	-1.83662	0.872	0.932	0	Th17 Cells
CD45RA (Ab).10	0	-2.71797	0.907	0.97	0	Th17 Cells
CD279 (Ab).8	8.89045e-225	0.725859	0.913	0.758	4.17851e-223	Th17 Cells
Tim3 (Ab).8	2.20048e-197	-0.933647	0.83	0.916	1.03423e-195	Th17 Cells
CD8 (Ab).10	1.07878e-179	-3.36535	0.889	0.931	5.07026e-178	Th17 Cells
HLA-DR (Ab).9	3.77891e-157	-3.96185	0.996	0.996	1.77609e-155	Th17 Cells
CD19 (Ab).10	1.05994e-128	-2.18116	0.511	0.55	4.9817e-127	Th17 Cells
CD197 (Ab).10	4.33096e-119	-0.716702	0.787	0.844	2.03555e-117	Th17 Cells
CD56 (Ab).9	1.60382e-98	-1.043	0.521	0.578	7.53795e-97	Th17 Cells
IgD (Ab).10	3.99621e-95	-2.2368	0.425	0.505	1.87822e-93	Th17 Cells
CD1c (Ab).9	1.0241e-64	-0.421155	0.915	0.903	4.81328e-63	Th17 Cells
CD183 (Ab).9	1.208e-55	-0.475571	0.889	0.882	5.67763e-54	Th17 Cells
CD11c (Ab).6	6.97308e-54	-0.729454	0.892	0.844	3.27735e-52	Th17 Cells
CD32 (Ab).9	2.74141e-48	-0.897292	0.929	0.905	1.28846e-46	Th17 Cells
CD16 (Ab).9	5.08089e-46	-1.90556	0.999	0.997	2.38802e-44	Th17 Cells
TCR-gamma (Ab).7	5.49396e-34	-0.477822	0.759	0.777	2.58216e-32	Th17 Cells
CD8 (Ab).11	0	3.08929	1	0.923	0	EM CD8+ T Cells
CD183 (Ab).10	0	1.27752	0.972	0.878	0	EM CD8+ T Cells
CD4 (Ab).11	0	-4.22619	0.981	0.993	0	EM CD8+ T Cells
CD279 (Ab).9	2.87513e-233	1.07676	0.884	0.764	1.35131e-231	EM CD8+ T Cells
CD38 (Ab).10	6.20335e-227	-1.62932	0.857	0.931	2.91557e-225	EM CD8+ T Cells
CD45RA (Ab).11	2.64866e-128	-1.25576	0.965	0.965	1.24487e-126	EM CD8+ T Cells
CD18 (Ab).7	8.50441e-110	0.306988	1	1	3.99707e-108	EM CD8+ T Cells
CD197 (Ab).11	3.96249e-107	-0.77633	0.828	0.841	1.86237e-105	EM CD8+ T Cells
CD45RO (Ab).10	1.6441e-95	0.298304	0.949	0.815	7.72726e-94	EM CD8+ T Cells
CD19 (Ab).11	8.54053e-81	-2.13671	0.477	0.551	4.01405e-79	EM CD8+ T Cells
CD196 (Ab).10	1.44928e-73	-0.314421	0.54	0.608	6.81163e-72	EM CD8+ T Cells
CD127 (Ab).10	9.66315e-62	0.376446	0.985	0.967	4.54168e-60	EM CD8+ T Cells
CD56 (Ab).10	3.79248e-60	-1.02614	0.523	0.576	1.78247e-58	EM CD8+ T Cells
CD32 (Ab).10	1.61621e-59	-1.00443	0.889	0.908	7.5962e-58	EM CD8+ T Cells
IgD (Ab).11	1.86568e-59	-2.20043	0.423	0.503	8.7687e-58	EM CD8+ T Cells
CD161 (Ab).9	1.0375e-46	-0.310516	0.538	0.577	4.87624e-45	EM CD8+ T Cells
HLA-DR (Ab).10	7.31104e-37	-3.19738	0.995	0.997	3.43619e-35	EM CD8+ T Cells
CD1c (Ab).10	3.62715e-20	-0.327263	0.935	0.902	1.70476e-18	EM CD8+ T Cells
TCR-gamma (Ab).8	9.47707e-18	-0.337422	0.845	0.771	4.45422e-16	EM CD8+ T Cells
Tim3 (Ab).9	1.13394e-14	-0.314361	0.917	0.909	5.3295e-13	EM CD8+ T Cells
CD3 (Ab).8	3.10593e-12	-0.456245	1	0.993	1.45979e-10	EM CD8+ T Cells
CD11c (Ab).7	1.43189e-11	-0.612059	0.867	0.847	6.72988e-10	EM CD8+ T Cells
CD16 (Ab).10	1.37545e-10	-1.97379	0.998	0.997	6.46463e-09	EM CD8+ T Cells
CD279 (Ab).10	0	1.95634	0.961	0.749	0	Th1 Cells
CD45RO (Ab).11	0	1.22902	0.995	0.802	0	Th1 Cells
CD183 (Ab).11	0	0.839194	0.97	0.873	0	Th1 Cells
CD4 (Ab).12	0	0.727458	1	0.992	0	Th1 Cells
CD28 (Ab).9	0	0.526866	1	0.912	0	Th1 Cells
CD38 (Ab).11	0	-1.49546	0.887	0.931	0	Th1 Cells
CD45RA (Ab).12	0	-2.92291	0.907	0.971	0	Th1 Cells
CD8 (Ab).12	1.77919e-242	-3.69631	0.894	0.931	8.36217e-241	Th1 Cells
CD18 (Ab).8	3.58493e-212	0.281593	1	1	1.68492e-210	Th1 Cells
CD127 (Ab).11	5.47766e-172	0.334919	0.996	0.965	2.5745e-170	Th1 Cells
CD19 (Ab).12	2.38203e-144	-2.19536	0.539	0.548	1.11955e-142	Th1 Cells
CD56 (Ab).11	3.43335e-140	-1.07549	0.517	0.58	1.61368e-138	Th1 Cells
Tim3 (Ab).10	2.27648e-132	-0.714951	0.87	0.914	1.06994e-130	Th1 Cells
HLA-DR (Ab).11	3.76919e-130	-3.62191	0.998	0.996	1.77152e-128	Th1 Cells
CD197 (Ab).12	1.20128e-121	-0.645019	0.819	0.842	5.64604e-120	Th1 Cells
IgD (Ab).12	4.97062e-106	-2.25586	0.442	0.506	2.33619e-104	Th1 Cells
CD32 (Ab).11	9.53751e-86	-0.961844	0.907	0.907	4.48263e-84	Th1 Cells
CD11c (Ab).8	8.11019e-69	-0.759969	0.841	0.849	3.81179e-67	Th1 Cells
CD25 (Ab).10	1.56013e-61	-0.318097	0.949	0.87	7.33259e-60	Th1 Cells
TCR-gamma (Ab).9	4.16705e-45	-0.491258	0.754	0.778	1.95851e-43	Th1 Cells
CD16 (Ab).11	1.58309e-26	-2.06735	0.998	0.997	7.44051e-25	Th1 Cells
CD1c (Ab).11	1.81371e-17	-0.296069	0.934	0.901	8.52445e-16	Th1 Cells
CD8 (Ab).13	0	2.52697	1	0.925	0	Naive CD8+ T Cells
CD4 (Ab).13	0	-4.90283	0.953	0.994	0	Naive CD8+ T Cells
CD45RA (Ab).13	8.97752e-198	1.09514	0.998	0.964	4.21944e-196	Naive CD8+ T Cells
CD45RO (Ab).12	3.02768e-171	-1.40716	0.646	0.828	1.42301e-169	Naive CD8+ T Cells
CD197 (Ab).13	1.93618e-157	0.635949	0.959	0.836	9.10007e-156	Naive CD8+ T Cells
CD27 (Ab).8	1.56092e-148	0.827835	0.999	0.98	7.3363e-147	Naive CD8+ T Cells
CD161 (Ab).10	2.46158e-80	-0.444481	0.39	0.582	1.15694e-78	Naive CD8+ T Cells
CD279 (Ab).11	1.22184e-76	-1.36117	0.668	0.774	5.74263e-75	Naive CD8+ T Cells
Tim3 (Ab).11	2.82818e-65	0.398921	0.966	0.907	1.32925e-63	Naive CD8+ T Cells
CD25 (Ab).11	8.65821e-65	-0.587895	0.739	0.883	4.06936e-63	Naive CD8+ T Cells
CD18 (Ab).9	3.21125e-64	-0.531572	1	1	1.50929e-62	Naive CD8+ T Cells
CD56 (Ab).12	5.33309e-57	-1.06038	0.45	0.578	2.50655e-55	Naive CD8+ T Cells
CD127 (Ab).12	4.22662e-52	0.419528	0.999	0.967	1.98651e-50	Naive CD8+ T Cells
CD196 (Ab).11	1.12067e-43	-0.384935	0.435	0.61	5.26717e-42	Naive CD8+ T Cells
CD38 (Ab).12	6.01738e-39	-1.03895	0.885	0.928	2.82817e-37	Naive CD8+ T Cells
CD183 (Ab).12	8.80129e-39	0.256156	0.949	0.88	4.13661e-37	Naive CD8+ T Cells
HLA-DR (Ab).12	1.74726e-26	-4.67544	0.986	0.997	8.2121e-25	Naive CD8+ T Cells
CD16 (Ab).12	5.82854e-24	-2.21863	0.996	0.997	2.73941e-22	Naive CD8+ T Cells
CD32 (Ab).12	2.92153e-22	-1.24728	0.824	0.91	1.37312e-20	Naive CD8+ T Cells
CD19 (Ab).13	3.403e-19	-2.16053	0.371	0.553	1.59941e-17	Naive CD8+ T Cells
CD11c (Ab).9	2.21721e-18	-0.894646	0.799	0.85	1.04209e-16	Naive CD8+ T Cells
IgD (Ab).13	1.51876e-10	-2.17554	0.4	0.503	7.13818e-09	Naive CD8+ T Cells
TCR-gamma (Ab).10	2.43879e-06	-0.340382	0.785	0.775	0.000114623	Naive CD8+ T Cells
CD4 (Ab).14	7.29399e-142	0.490145	0.997	0.992	3.42817e-140	CM CD4+ T Cells
CD28 (Ab).10	4.02714e-114	0.364677	0.992	0.917	1.89275e-112	CM CD4+ T Cells
CD27 (Ab).9	4.57606e-98	0.458291	0.993	0.98	2.15075e-96	CM CD4+ T Cells
CD197 (Ab).14	3.58005e-89	0.421502	0.937	0.835	1.68262e-87	CM CD4+ T Cells
CD127 (Ab).13	5.26487e-77	0.330266	0.997	0.966	2.47449e-75	CM CD4+ T Cells
CD3 (Ab).9	1.80277e-76	0.361304	1	0.993	8.47301e-75	CM CD4+ T Cells
CD8 (Ab).14	7.11206e-64	-1.79681	0.907	0.928	3.34267e-62	CM CD4+ T Cells
CD56 (Ab).13	3.21902e-62	-1.05109	0.499	0.577	1.51294e-60	CM CD4+ T Cells
HLA-DR (Ab).13	3.06602e-51	-4.26788	0.997	0.996	1.44103e-49	CM CD4+ T Cells
CD161 (Ab).11	3.5662e-36	-0.277152	0.548	0.577	1.67611e-34	CM CD4+ T Cells
CD19 (Ab).14	4.0782e-33	-2.13463	0.501	0.549	1.91675e-31	CM CD4+ T Cells
CD183 (Ab).13	2.98861e-30	-0.44162	0.864	0.883	1.40465e-28	CM CD4+ T Cells
Tim3 (Ab).12	4.13086e-30	-0.564679	0.923	0.909	1.9415e-28	CM CD4+ T Cells
CD16 (Ab).13	4.31827e-29	-2.08036	0.997	0.997	2.02959e-27	CM CD4+ T Cells
IgD (Ab).14	1.48703e-28	-2.18393	0.44	0.502	6.98906e-27	CM CD4+ T Cells
CD196 (Ab).12	1.49216e-25	-0.252141	0.548	0.607	7.01314e-24	CM CD4+ T Cells
CD1c (Ab).12	1.10992e-18	-0.433146	0.89	0.905	5.21664e-17	CM CD4+ T Cells
CD11c (Ab).10	6.89559e-17	-0.638404	0.837	0.848	3.24093e-15	CM CD4+ T Cells
CD18 (Ab).10	5.44539e-15	-0.296897	1	1	2.55933e-13	CM CD4+ T Cells
CD32 (Ab).13	7.60093e-14	-0.823493	0.914	0.906	3.57244e-12	CM CD4+ T Cells
CD45RA (Ab).14	3.33835e-10	-0.4096	0.964	0.965	1.56902e-08	CM CD4+ T Cells
CD279 (Ab).12	1.45238e-09	-0.339032	0.792	0.769	6.82619e-08	CM CD4+ T Cells
TCR-gamma (Ab).11	3.14365e-08	-0.401575	0.774	0.775	1.47752e-06	CM CD4+ T Cells
CD38 (Ab).13	0.00249729	-0.366887	0.935	0.926	0.117373	CM CD4+ T Cells
CD27 (Ab).10	0	1.21926	1	0.976	0	Naive CD4+ T Cells
CD197 (Ab).15	0	1.06043	0.989	0.8	0	Naive CD4+ T Cells
CD3 (Ab).10	0	1.05069	1	0.992	0	Naive CD4+ T Cells
CD4 (Ab).15	0	0.857145	0.999	0.991	0	Naive CD4+ T Cells
CD38 (Ab).14	0	0.684685	0.985	0.911	0	Naive CD4+ T Cells
CD45RA (Ab).15	0	0.503162	0.994	0.957	0	Naive CD4+ T Cells
CD28 (Ab).11	0	0.479246	1	0.899	0	Naive CD4+ T Cells
CD161 (Ab).12	0	-0.447158	0.436	0.613	0	Naive CD4+ T Cells
CD196 (Ab).13	0	-0.4731	0.401	0.659	0	Naive CD4+ T Cells
CD45RO (Ab).13	0	-1.15322	0.767	0.836	0	Naive CD4+ T Cells
CD56 (Ab).14	0	-1.2216	0.453	0.605	0	Naive CD4+ T Cells
CD183 (Ab).14	0	-1.31444	0.789	0.908	0	Naive CD4+ T Cells
CD279 (Ab).13	0	-1.54251	0.667	0.797	0	Naive CD4+ T Cells
CD8 (Ab).15	0	-3.94556	0.906	0.933	0	Naive CD4+ T Cells
HLA-DR (Ab).14	0	-4.79932	0.996	0.997	0	Naive CD4+ T Cells
CD18 (Ab).11	9.43711e-307	-0.600043	1	1	4.43544e-305	Naive CD4+ T Cells
CD11c (Ab).11	1.86607e-239	-1.0157	0.777	0.867	8.77055e-238	Naive CD4+ T Cells
CD16 (Ab).14	9.10816e-213	-2.45597	0.996	0.997	4.28084e-211	Naive CD4+ T Cells
CD32 (Ab).14	3.77345e-179	-1.25972	0.883	0.913	1.77352e-177	Naive CD4+ T Cells
CD19 (Ab).15	4.52963e-159	-2.33848	0.486	0.563	2.12893e-157	Naive CD4+ T Cells
TCR-gamma (Ab).12	2.95405e-147	-0.567945	0.692	0.797	1.3884e-145	Naive CD4+ T Cells
CD25 (Ab).12	1.0972e-128	-0.385414	0.94	0.861	5.15682e-127	Naive CD4+ T Cells
IgD (Ab).15	7.08291e-125	-2.37545	0.461	0.509	3.32897e-123	Naive CD4+ T Cells
CD86 (Ab).3	1.2813e-101	-0.2912	0.412	0.569	6.02213e-100	Naive CD4+ T Cells
Tim3 (Ab).13	4.04888e-88	-0.383118	0.951	0.898	1.90297e-86	Naive CD4+ T Cells
CD1c (Ab).13	1.77797e-71	-0.490679	0.869	0.913	8.35646e-70	Naive CD4+ T Cells
CD25 (Ab).13	0	2.78942	1	0.875	0	Treg Cells
CD45RO (Ab).14	3.46768e-209	1.01196	0.992	0.817	1.62981e-207	Treg Cells
CD127 (Ab).14	4.6689e-207	-1.71226	0.942	0.968	2.19438e-205	Treg Cells
CD45RA (Ab).16	1.2215e-166	-2.36294	0.925	0.966	5.74106e-165	Treg Cells
CD38 (Ab).15	2.92935e-111	-1.55004	0.818	0.93	1.37679e-109	Treg Cells
CD279 (Ab).14	8.42651e-95	0.543731	0.945	0.766	3.96046e-93	Treg Cells
CD28 (Ab).12	2.41719e-94	0.553816	1	0.919	1.13608e-92	Treg Cells
CD4 (Ab).16	2.32973e-86	0.448194	1	0.992	1.09497e-84	Treg Cells
CD27 (Ab).11	4.62999e-86	0.644127	0.999	0.98	2.17609e-84	Treg Cells
CD183 (Ab).15	4.52387e-54	-1.00166	0.843	0.884	2.12622e-52	Treg Cells
CD8 (Ab).16	1.18722e-47	-2.9156	0.895	0.928	5.57995e-46	Treg Cells
CD56 (Ab).15	2.51848e-34	-1.00403	0.47	0.576	1.18369e-32	Treg Cells
CD19 (Ab).16	4.15407e-25	-2.13725	0.424	0.55	1.95241e-23	Treg Cells
IgD (Ab).16	5.98286e-21	-2.17468	0.369	0.502	2.81194e-19	Treg Cells
Tim3 (Ab).14	5.71455e-19	-0.605288	0.858	0.911	2.68584e-17	Treg Cells
CD16 (Ab).15	2.1001e-16	-2.19066	0.993	0.997	9.87046e-15	Treg Cells
CD11c (Ab).12	3.75864e-16	-0.815655	0.794	0.849	1.76656e-14	Treg Cells
CD18 (Ab).12	3.04716e-11	-0.347756	1	1	1.43217e-09	Treg Cells
CD32 (Ab).15	2.26095e-07	-0.712959	0.869	0.908	1.06265e-05	Treg Cells
TCR-gamma (Ab).13	1.39588e-06	-0.424491	0.759	0.776	6.56065e-05	Treg Cells
CD1c (Ab).14	6.79766e-05	-0.321941	0.928	0.904	0.0031949	Treg Cells
HLA-DR (Ab).15	0.000888959	-2.59375	0.996	0.996	0.0417811	Treg Cells
CD94 (Ab).4	0	3.35571	0.95	0.433	0	TD CD8+ T Cells 2
CD8 (Ab).17	0	2.64472	1	0.926	0	TD CD8+ T Cells 2
CD4 (Ab).17	4.31217e-207	-5.27976	0.989	0.993	2.02672e-205	TD CD8+ T Cells 2
CD28 (Ab).13	5.82949e-163	-1.86415	0.816	0.922	2.73986e-161	TD CD8+ T Cells 2
CD183 (Ab).16	1.47318e-139	1.04803	0.993	0.881	6.92393e-138	TD CD8+ T Cells 2
CD27 (Ab).12	3.73168e-104	-1.74073	0.971	0.981	1.75389e-102	TD CD8+ T Cells 2
CD18 (Ab).13	3.49655e-75	0.549463	1	1	1.64338e-73	TD CD8+ T Cells 2
CD25 (Ab).14	7.37343e-61	-1.09628	0.741	0.88	3.46551e-59	TD CD8+ T Cells 2
CD197 (Ab).16	3.48913e-58	-1.06874	0.773	0.841	1.63989e-56	TD CD8+ T Cells 2
CD45RO (Ab).15	4.49893e-55	-1.0649	0.911	0.82	2.1145e-53	TD CD8+ T Cells 2
CD127 (Ab).15	5.10307e-43	-0.730669	0.93	0.968	2.39844e-41	TD CD8+ T Cells 2
CD15 (Ab).1	1.91612e-36	0.279581	0.866	0.684	9.00578e-35	TD CD8+ T Cells 2
CD196 (Ab).14	9.14596e-27	-0.277605	0.668	0.603	4.2986e-25	TD CD8+ T Cells 2
CD335 (Ab).4	2.41676e-25	-0.775187	0.548	0.381	1.13588e-23	TD CD8+ T Cells 2
CD38 (Ab).16	2.6939e-21	-1.28446	0.921	0.927	1.26613e-19	TD CD8+ T Cells 2
CD19 (Ab).17	1.04103e-20	-2.04557	0.518	0.548	4.89283e-19	TD CD8+ T Cells 2
CD161 (Ab).13	1.72387e-19	-0.288413	0.643	0.574	8.10219e-18	TD CD8+ T Cells 2
CD1c (Ab).15	2.69579e-15	-0.388349	0.955	0.903	1.26702e-13	TD CD8+ T Cells 2
IgD (Ab).17	2.76716e-15	-2.14999	0.445	0.5	1.30057e-13	TD CD8+ T Cells 2
CD32 (Ab).16	2.99373e-08	-0.538756	0.923	0.907	1.40705e-06	TD CD8+ T Cells 2
CD279 (Ab).15	7.04281e-08	-0.623184	0.791	0.77	3.31012e-06	TD CD8+ T Cells 2
HLA-DR (Ab).16	4.89529e-06	-3.37795	0.995	0.996	0.000230079	TD CD8+ T Cells 2

## Sheet: Table S7
Supplementary Table 7. DEG in sepsis vs. control.
gene	p_val	avg_log2FC	pct.1	pct.2	p_val_adj	Cell	Status
IL2RB	2.52867e-47	0.992776	0.357	0.184	1.07216e-44	Naïve CD4+ T Cells	Up in sepsis
GAPDH	8.41487e-267	0.902159	0.992	0.962	3.5679e-264	Naïve CD4+ T Cells	Up in sepsis
CXCR4	4.10789e-157	0.866999	0.939	0.855	1.74174e-154	Naïve CD4+ T Cells	Up in sepsis
XBP1	6.83047e-65	0.838999	0.54	0.338	2.89612e-62	Naïve CD4+ T Cells	Up in sepsis
CD7	1.08647e-31	0.696532	0.465	0.334	4.60665e-29	Naïve CD4+ T Cells	Up in sepsis
CD3G	7.43665e-35	0.58846	0.488	0.362	3.15314e-32	Naïve CD4+ T Cells	Up in sepsis
LGALS1	3.79562e-08	0.530536	0.31	0.229	1.60934e-05	Naïve CD4+ T Cells	Up in sepsis
BAX	8.70126e-19	0.453839	0.648	0.548	3.68933e-16	Naïve CD4+ T Cells	Up in sepsis
S100A10	9.25428e-55	0.453832	0.884	0.791	3.92381e-52	Naïve CD4+ T Cells	Up in sepsis
STAT4	1.69598e-17	0.434356	0.421	0.312	7.19093e-15	Naïve CD4+ T Cells	Up in sepsis
IL32	7.25786e-28	0.418768	0.941	0.914	3.07733e-25	Naïve CD4+ T Cells	Up in sepsis
TRAT1	5.43758e-23	0.401674	0.683	0.566	2.30553e-20	Naïve CD4+ T Cells	Up in sepsis
ARL4C	3.40654e-38	0.397961	0.847	0.749	1.44437e-35	Naïve CD4+ T Cells	Up in sepsis
PCNA	7.09957e-08	0.385722	0.301	0.233	3.01022e-05	Naïve CD4+ T Cells	Up in sepsis
BIRC3	3.67397e-08	0.377443	0.42	0.348	1.55776e-05	Naïve CD4+ T Cells	Up in sepsis
IGBP1	1.11902e-12	0.365058	0.44	0.332	4.74465e-10	Naïve CD4+ T Cells	Up in sepsis
IL23R	1.2421e-21	0.31752	0.676	0.557	5.26649e-19	Naïve CD4+ T Cells	Up in sepsis
CD5	7.88758e-21	0.30591	0.792	0.703	3.34433e-18	Naïve CD4+ T Cells	Up in sepsis
RUNX3	7.50069e-06	0.285406	0.496	0.417	0.00318029	Naïve CD4+ T Cells	Up in sepsis
PDIA6	0.000173047	0.272414	0.405	0.328	0.073372	Naïve CD4+ T Cells	Up in sepsis
IFITM3	5.24804e-91	-0.950421	0.315	0.493	2.22517e-88	Naïve CD4+ T Cells	Down in Sepsis
LTB	4.4115e-35	-0.7028	0.357	0.431	1.87048e-32	Naïve CD4+ T Cells	Down in Sepsis
C10orf54	1.16092e-37	-0.648369	0.241	0.324	4.9223e-35	Naïve CD4+ T Cells	Down in Sepsis
IFITM2	7.06442e-57	-0.632564	0.473	0.594	2.99531e-54	Naïve CD4+ T Cells	Down in Sepsis
GIMAP5	4.98847e-83	-0.594584	0.814	0.894	2.11511e-80	Naïve CD4+ T Cells	Down in Sepsis
TNFRSF25	1.40415e-22	-0.588985	0.344	0.406	5.95358e-20	Naïve CD4+ T Cells	Down in Sepsis
GIMAP2	8.45632e-48	-0.548862	0.622	0.723	3.58548e-45	Naïve CD4+ T Cells	Down in Sepsis
MYC	1.06726e-28	-0.530969	0.408	0.507	4.52516e-26	Naïve CD4+ T Cells	Down in Sepsis
PASK	2.7476e-21	-0.521487	0.432	0.492	1.16498e-18	Naïve CD4+ T Cells	Down in Sepsis
ITGB2	5.46188e-40	-0.490236	0.526	0.606	2.31584e-37	Naïve CD4+ T Cells	Down in Sepsis
FYB	2.96272e-65	-0.461293	0.817	0.883	1.25619e-62	Naïve CD4+ T Cells	Down in Sepsis
ANXA5	1.326e-23	-0.425314	0.353	0.419	5.62222e-21	Naïve CD4+ T Cells	Down in Sepsis
IKZF1	5.65738e-22	-0.412025	0.504	0.57	2.39873e-19	Naïve CD4+ T Cells	Down in Sepsis
PTPRC	1.14591e-52	-0.351572	0.873	0.934	4.85865e-50	Naïve CD4+ T Cells	Down in Sepsis
CD48	3.29588e-32	-0.329673	0.876	0.919	1.39745e-29	Naïve CD4+ T Cells	Down in Sepsis
LEF1	1.77827e-17	-0.274749	0.908	0.935	7.53985e-15	Naïve CD4+ T Cells	Down in Sepsis
TCF7	1.43801e-10	-0.2747	0.732	0.742	6.09716e-08	Naïve CD4+ T Cells	Down in Sepsis
BCL11B	4.11087e-06	-0.263454	0.478	0.498	0.00174301	Naïve CD4+ T Cells	Down in Sepsis
PRDM1	2.71565e-05	1.32316	0.303	0.152	0.0115144	CD69+ Naïve CD4+ T Cells	Up in sepsis
RGS1	7.98436e-07	1.09496	0.559	0.375	0.000338537	CD69+ Naïve CD4+ T Cells	Up in sepsis
IL2RB	2.1894e-07	0.990565	0.386	0.183	9.28305e-05	CD69+ Naïve CD4+ T Cells	Up in sepsis
NAMPT	8.71962e-09	0.990275	0.444	0.21	3.69712e-06	CD69+ Naïve CD4+ T Cells	Up in sepsis
DUSP2	4.14711e-05	0.830292	0.535	0.379	0.0175837	CD69+ Naïve CD4+ T Cells	Up in sepsis
XBP1	2.05003e-08	0.741511	0.72	0.527	8.69211e-06	CD69+ Naïve CD4+ T Cells	Up in sepsis
CXCR4	3.3213e-13	0.521309	0.974	0.951	1.40823e-10	CD69+ Naïve CD4+ T Cells	Up in sepsis
IL23R	5.02155e-05	0.437529	0.663	0.518	0.0212914	CD69+ Naïve CD4+ T Cells	Up in sepsis
CD69	9.98204e-06	0.430933	0.783	0.621	0.00423238	CD69+ Naïve CD4+ T Cells	Up in sepsis
HLA-C	1.01446e-16	0.327004	1	0.991	4.30132e-14	CD69+ Naïve CD4+ T Cells	Up in sepsis
GIMAP5	3.04032e-07	-0.803028	0.409	0.504	0.00012891	CD69+ Naïve CD4+ T Cells	Down in Sepsis
CD52	3.7021e-06	-0.746899	0.536	0.625	0.00156969	CD69+ Naïve CD4+ T Cells	Down in Sepsis
FYB	1.60271e-08	-0.650809	0.671	0.772	6.79547e-06	CD69+ Naïve CD4+ T Cells	Down in Sepsis
IL7R	2.4159e-05	-0.42754	0.924	0.911	0.0102434	CD69+ Naïve CD4+ T Cells	Down in Sepsis
PTPRC	3.49005e-05	-0.385185	0.752	0.866	0.0147978	CD69+ Naïve CD4+ T Cells	Down in Sepsis
CD44	2.59966e-05	-0.381473	0.773	0.871	0.0110226	CD69+ Naïve CD4+ T Cells	Down in Sepsis
CD3E	9.13895e-05	-0.37061	0.85	0.862	0.0387491	CD69+ Naïve CD4+ T Cells	Down in Sepsis
GAPDH	1.08378e-47	0.835004	0.992	0.965	4.59525e-45	CM CD4+ T Cells	Up in Sepsis
HLA-C	8.442e-39	0.275049	1	1	3.57941e-36	CM CD4+ T Cells	Up in Sepsis
GIMAP5	1.07714e-26	-0.753023	0.789	0.89	4.56709e-24	CM CD4+ T Cells	Up in Sepsis
LTB	2.52914e-24	-1.21968	0.354	0.543	1.07236e-21	CM CD4+ T Cells	Up in Sepsis
BTG1	3.5828e-19	0.37067	0.988	0.983	1.51911e-16	CM CD4+ T Cells	Up in Sepsis
CXCR4	1.64084e-18	0.675999	0.946	0.925	6.95718e-16	CM CD4+ T Cells	Up in Sepsis
TCF7	4.87311e-18	-0.797035	0.641	0.759	2.0662e-15	CM CD4+ T Cells	Up in Sepsis
IL23R	1.48561e-14	0.55004	0.678	0.478	6.29898e-12	CM CD4+ T Cells	Up in Sepsis
XBP1	4.29631e-13	0.830442	0.573	0.368	1.82164e-10	CM CD4+ T Cells	Up in Sepsis
IFITM2	2.67245e-12	-0.646431	0.505	0.611	1.13312e-09	CM CD4+ T Cells	Up in Sepsis
ARL4C	8.88952e-11	0.400218	0.815	0.682	3.76915e-08	CM CD4+ T Cells	Up in Sepsis
S100A10	4.14757e-10	0.40211	0.926	0.866	1.75857e-07	CM CD4+ T Cells	Up in Sepsis
ITGB2	5.64551e-10	-0.459931	0.584	0.632	2.39369e-07	CM CD4+ T Cells	Up in Sepsis
IL32	2.59196e-09	0.425338	0.951	0.921	1.09899e-06	CM CD4+ T Cells	Up in Sepsis
ANXA5	1.03079e-08	-0.476205	0.435	0.532	4.37053e-06	CM CD4+ T Cells	Up in Sepsis
GNAI2	4.4915e-08	-0.464952	0.603	0.668	1.9044e-05	CM CD4+ T Cells	Up in Sepsis
GIMAP2	1.55454e-07	-0.52382	0.635	0.7	6.59127e-05	CM CD4+ T Cells	Up in Sepsis
SELL	2.24972e-07	-0.38563	0.821	0.876	9.53883e-05	CM CD4+ T Cells	Up in Sepsis
TRAT1	3.83049e-07	0.417527	0.705	0.604	0.000162413	CM CD4+ T Cells	Up in Sepsis
CD48	7.53093e-07	-0.272442	0.884	0.941	0.000319311	CM CD4+ T Cells	Up in Sepsis
FYB	3.47237e-06	-0.338239	0.819	0.864	0.00147229	CM CD4+ T Cells	Up in Sepsis
CD27	5.89807e-06	-0.43243	0.679	0.754	0.00250078	CM CD4+ T Cells	Up in Sepsis
PASK	1.20739e-05	-0.523092	0.538	0.569	0.00511935	CM CD4+ T Cells	Up in Sepsis
CD3E	2.44817e-05	-0.255362	0.977	0.979	0.0103802	CM CD4+ T Cells	Up in Sepsis
PTPRC	4.57017e-05	-0.255069	0.91	0.939	0.0193775	CM CD4+ T Cells	Up in Sepsis
CD74	6.25148e-05	-0.26507	0.657	0.665	0.0265063	CM CD4+ T Cells	Up in Sepsis
RGS1	4.60711e-35	1.62603	0.49	0.303	1.95341e-32	Th1 Cells	Up in sepsis
XBP1	8.60405e-26	0.933412	0.53	0.343	3.64812e-23	Th1 Cells	Up in sepsis
IL23R	8.67255e-41	0.912441	0.659	0.442	3.67716e-38	Th1 Cells	Up in sepsis
CD7	1.79056e-14	0.807439	0.353	0.218	7.59196e-12	Th1 Cells	Up in sepsis
GAPDH	4.11021e-79	0.750289	0.996	0.986	1.74273e-76	Th1 Cells	Up in sepsis
CXCR4	5.29769e-41	0.660567	0.977	0.959	2.24622e-38	Th1 Cells	Up in sepsis
BTG1	1.53824e-63	0.636085	0.979	0.968	6.52213e-61	Th1 Cells	Up in sepsis
IGBP1	5.20551e-07	0.493233	0.453	0.351	0.000220714	Th1 Cells	Up in sepsis
ARL4C	1.23289e-16	0.469109	0.796	0.692	5.22747e-14	Th1 Cells	Up in sepsis
TRAT1	2.46144e-14	0.466087	0.707	0.591	1.04365e-11	Th1 Cells	Up in sepsis
BIRC3	1.94575e-05	0.45398	0.465	0.385	0.00825	Th1 Cells	Up in sepsis
BAX	1.46371e-05	0.452585	0.592	0.507	0.00620614	Th1 Cells	Up in sepsis
STAT3	6.11688e-05	0.335551	0.395	0.304	0.0259356	Th1 Cells	Up in sepsis
S100A10	1.38766e-12	0.290184	0.946	0.932	5.88369e-10	Th1 Cells	Up in sepsis
CD44	7.08531e-09	0.258202	0.964	0.941	3.00417e-06	Th1 Cells	Up in sepsis
CD2	1.84993e-13	-0.269708	0.946	0.945	7.84369e-11	Th1 Cells	Down in sepsis
IL2RB	4.36457e-05	-0.291456	0.573	0.636	0.0185058	Th1 Cells	Down in sepsis
ITGB2	1.56835e-08	-0.314889	0.62	0.665	6.64983e-06	Th1 Cells	Down in sepsis
IFITM2	6.91765e-09	-0.379373	0.533	0.601	2.93309e-06	Th1 Cells	Down in sepsis
LIPA	4.05871e-05	-0.382281	0.332	0.383	0.0172089	Th1 Cells	Down in sepsis
GIMAP5	5.551e-12	-0.409775	0.75	0.803	2.35362e-09	Th1 Cells	Down in sepsis
CD74	7.1877e-13	-0.439949	0.671	0.756	3.04758e-10	Th1 Cells	Down in sepsis
IFITM3	1.04943e-08	-0.446676	0.394	0.461	4.44959e-06	Th1 Cells	Down in sepsis
MYC	2.885e-05	-0.462749	0.302	0.363	0.0122324	Th1 Cells	Down in sepsis
GNAI2	1.33648e-14	-0.464157	0.612	0.698	5.66666e-12	Th1 Cells	Down in sepsis
IFNGR1	7.29645e-08	-0.500526	0.248	0.327	3.0937e-05	Th1 Cells	Down in sepsis
TCF7	2.63293e-13	-0.507058	0.63	0.706	1.11636e-10	Th1 Cells	Down in sepsis
C10orf54	1.07444e-09	-0.520194	0.312	0.403	4.55564e-07	Th1 Cells	Down in sepsis
ANXA5	3.24521e-19	-0.574977	0.459	0.599	1.37597e-16	Th1 Cells	Down in sepsis
CST7	1.7883e-06	-0.613535	0.309	0.376	0.00075824	Th1 Cells	Down in sepsis
ZAP70	9.93773e-10	-0.666958	0.237	0.329	4.2136e-07	Th1 Cells	Down in sepsis
JUNB	1.06087e-09	-0.682146	0.22	0.302	4.4981e-07	Th1 Cells	Down in sepsis
CXCR3	3.49665e-23	-0.741794	0.385	0.555	1.48258e-20	Th1 Cells	Down in sepsis
APOBEC3G	9.13185e-22	-0.823352	0.369	0.511	3.87191e-19	Th1 Cells	Down in sepsis
TNFRSF25	4.27253e-27	-0.979697	0.336	0.492	1.81155e-24	Th1 Cells	Down in sepsis
CCL5	1.00964e-37	-0.980215	0.52	0.709	4.28088e-35	Th1 Cells	Down in sepsis
LTB	3.10233e-46	-1.40708	0.291	0.513	1.31539e-43	Th1 Cells	Down in sepsis
RGS1	7.85641e-30	1.67458	0.447	0.221	3.33112e-27	Th2 Cells	Up in sepsis
ICOS	2.40065e-10	0.709607	0.359	0.218	1.01788e-07	Th2 Cells	Up in sepsis
TNFSF8	1.23502e-07	0.709157	0.301	0.19	5.23649e-05	Th2 Cells	Up in sepsis
CXCR4	9.94875e-34	0.664235	0.955	0.92	4.21827e-31	Th2 Cells	Up in sepsis
XBP1	1.49943e-17	0.662073	0.638	0.449	6.3576e-15	Th2 Cells	Up in sepsis
CD7	2.64829e-06	0.610507	0.408	0.307	0.00112287	Th2 Cells	Up in sepsis
CCR4	1.83692e-07	0.584909	0.317	0.197	7.78855e-05	Th2 Cells	Up in sepsis
BIRC3	3.82478e-08	0.54175	0.591	0.476	1.62171e-05	Th2 Cells	Up in sepsis
BTG1	9.22797e-40	0.541416	0.974	0.972	3.91266e-37	Th2 Cells	Up in sepsis
IL23R	3.36078e-15	0.503906	0.688	0.535	1.42497e-12	Th2 Cells	Up in sepsis
TRAT1	3.16031e-13	0.474587	0.809	0.718	1.33997e-10	Th2 Cells	Up in sepsis
GAPDH	1.71227e-27	0.443425	0.996	0.988	7.26003e-25	Th2 Cells	Up in sepsis
STAT4	1.22175e-06	0.432707	0.411	0.288	0.000518021	Th2 Cells	Up in sepsis
BAX	2.34507e-05	0.40074	0.618	0.498	0.00994311	Th2 Cells	Up in sepsis
PDIA6	5.94056e-05	0.381501	0.543	0.45	0.025188	Th2 Cells	Up in sepsis
ARL4C	2.74055e-07	0.293011	0.825	0.748	0.000116199	Th2 Cells	Up in sepsis
IL7R	2.63504e-08	0.284641	0.98	0.97	1.11726e-05	Th2 Cells	Up in sepsis
IL32	3.74728e-08	0.255233	0.98	0.985	1.58885e-05	Th2 Cells	Up in sepsis
HLA-B	5.57222e-74	-0.25569	1	1	2.36262e-71	Th2 Cells	Down in sepsis
ITGB2	8.8373e-06	-0.263846	0.658	0.71	0.00374701	Th2 Cells	Down in sepsis
CD4	7.71518e-08	-0.264981	0.81	0.87	3.27124e-05	Th2 Cells	Down in sepsis
CD247	6.64027e-06	-0.30564	0.574	0.566	0.00281547	Th2 Cells	Down in sepsis
C10orf54	9.66136e-05	-0.348554	0.346	0.407	0.0409641	Th2 Cells	Down in sepsis
LIPA	9.43412e-06	-0.42049	0.377	0.441	0.00400007	Th2 Cells	Down in sepsis
ANXA5	1.00517e-11	-0.431193	0.491	0.586	4.26192e-09	Th2 Cells	Down in sepsis
IFITM2	3.27757e-12	-0.441994	0.59	0.657	1.38969e-09	Th2 Cells	Down in sepsis
IFITM3	6.32258e-09	-0.443364	0.435	0.533	2.68078e-06	Th2 Cells	Down in sepsis
GNAI2	1.62682e-15	-0.466956	0.616	0.733	6.89771e-13	Th2 Cells	Down in sepsis
GIMAP5	3.92702e-12	-0.492586	0.756	0.822	1.66506e-09	Th2 Cells	Down in sepsis
TCF7	3.39643e-21	-0.620905	0.633	0.758	1.44009e-18	Th2 Cells	Down in sepsis
ZAP70	1.17186e-08	-0.656898	0.243	0.323	4.96867e-06	Th2 Cells	Down in sepsis
TNFRSF25	4.47473e-17	-0.787111	0.363	0.495	1.89729e-14	Th2 Cells	Down in sepsis
CCL5	5.26351e-20	-0.963332	0.321	0.467	2.23173e-17	Th2 Cells	Down in sepsis
LTB	6.17098e-36	-1.1385	0.391	0.545	2.6165e-33	Th2 Cells	Down in sepsis
RGS1	4.92571e-13	1.56147	0.343	0.201	2.0885e-10	Th17 Cells	Up in sepsis
TNFSF8	5.69163e-08	0.834656	0.311	0.201	2.41325e-05	Th17 Cells	Up in sepsis
IL23R	2.22112e-18	0.693141	0.643	0.43	9.41753e-16	Th17 Cells	Up in sepsis
BTG1	1.34689e-36	0.611062	0.979	0.98	5.71084e-34	Th17 Cells	Up in sepsis
GAPDH	2.90355e-35	0.580161	0.995	0.99	1.2311e-32	Th17 Cells	Up in sepsis
IGBP1	2.46607e-08	0.558399	0.46	0.333	1.04561e-05	Th17 Cells	Up in sepsis
CXCR4	5.02029e-16	0.54579	0.964	0.959	2.1286e-13	Th17 Cells	Up in sepsis
BCL2	1.43631e-07	0.541903	0.329	0.196	6.08995e-05	Th17 Cells	Up in sepsis
CD3G	2.35369e-06	0.528387	0.508	0.394	0.000997965	Th17 Cells	Up in sepsis
BAX	4.20136e-10	0.488426	0.667	0.527	1.78138e-07	Th17 Cells	Up in sepsis
LGALS1	4.76894e-05	0.465724	0.573	0.506	0.0202203	Th17 Cells	Up in sepsis
TRAT1	1.08126e-09	0.463966	0.765	0.652	4.58455e-07	Th17 Cells	Up in sepsis
XBP1	6.4511e-07	0.44868	0.591	0.479	0.000273527	Th17 Cells	Up in sepsis
S100A10	3.85995e-19	0.394516	0.974	0.946	1.63662e-16	Th17 Cells	Up in sepsis
KLRB1	1.64231e-07	0.3868	0.705	0.605	6.96338e-05	Th17 Cells	Up in sepsis
ARL4C	1.00111e-07	0.386326	0.801	0.699	4.24472e-05	Th17 Cells	Up in sepsis
CD44	2.99168e-11	0.305699	0.957	0.928	1.26847e-08	Th17 Cells	Up in sepsis
HLA-C	4.4636e-58	0.27715	1	1	1.89256e-55	Th17 Cells	Up in sepsis
CD3D	4.61743e-10	0.27098	0.975	0.964	1.95779e-07	Th17 Cells	Up in sepsis
LTB	2.58988e-78	-1.70093	0.386	0.697	1.09811e-75	Th17 Cells	Down in sepsis
CCL5	1.02281e-37	-1.44062	0.448	0.661	4.33672e-35	Th17 Cells	Down in sepsis
TNFRSF25	7.2969e-44	-1.0797	0.489	0.649	3.09389e-41	Th17 Cells	Down in sepsis
JUNB	8.77167e-15	-0.901209	0.235	0.362	3.71919e-12	Th17 Cells	Down in sepsis
TCF7	1.37191e-21	-0.71405	0.561	0.727	5.81692e-19	Th17 Cells	Down in sepsis
TNFSF13B	8.3749e-10	-0.711456	0.328	0.45	3.55096e-07	Th17 Cells	Down in sepsis
ZAP70	2.26561e-12	-0.6601	0.296	0.423	9.60619e-10	Th17 Cells	Down in sepsis
C10orf54	8.00235e-12	-0.649043	0.376	0.488	3.39299e-09	Th17 Cells	Down in sepsis
GNAI2	5.46076e-18	-0.55303	0.66	0.764	2.31536e-15	Th17 Cells	Down in sepsis
APOBEC3G	1.29992e-06	-0.512836	0.317	0.351	0.000551164	Th17 Cells	Down in sepsis
IFITM3	1.9644e-06	-0.499853	0.429	0.516	0.000832907	Th17 Cells	Down in sepsis
IFITM2	9.25196e-07	-0.461512	0.582	0.659	0.000392283	Th17 Cells	Down in sepsis
LIPA	6.70312e-06	-0.452854	0.404	0.453	0.00284212	Th17 Cells	Down in sepsis
CD63	4.74824e-05	-0.355488	0.539	0.58	0.0201325	Th17 Cells	Down in sepsis
CD2	2.53022e-13	-0.317246	0.969	0.98	1.07281e-10	Th17 Cells	Down in sepsis
IKZF1	1.36166e-05	-0.307832	0.531	0.598	0.00577346	Th17 Cells	Down in sepsis
CD3E	1.99653e-13	-0.255903	0.984	0.992	8.46531e-11	Th17 Cells	Down in sepsis
CD74	8.66483e-05	-0.250086	0.681	0.707	0.0367389	Th17 Cells	Down in sepsis
RGS1	3.73924e-06	1.25267	0.607	0.425	0.00158544	Treg Cells	Up in sepsis
HLA-DPA1	2.1063e-07	1.02457	0.433	0.207	8.93072e-05	Treg Cells	Up in sepsis
BTG1	5.57537e-07	0.449954	0.973	0.96	0.000236396	Treg Cells	Up in sepsis
GAPDH	1.45228e-07	0.428008	0.992	0.994	6.15767e-05	Treg Cells	Up in sepsis
LTB	3.35571e-18	-1.97787	0.188	0.489	1.42282e-15	Treg Cells	Down in sepsis
CCL5	2.60913e-07	-1.40777	0.319	0.471	0.000110627	Treg Cells	Down in sepsis
TNFRSF25	1.151e-10	-1.12695	0.346	0.592	4.88024e-08	Treg Cells	Down in sepsis
TCF7	1.6729e-09	-1.10302	0.248	0.489	7.09309e-07	Treg Cells	Down in sepsis
GIMAP5	3.11457e-09	-1.02128	0.415	0.615	1.32058e-06	Treg Cells	Down in sepsis
JUNB	9.25874e-06	-1.00529	0.192	0.333	0.00392571	Treg Cells	Down in sepsis
PASK	3.6759e-08	-0.933097	0.473	0.529	1.55858e-05	Treg Cells	Down in sepsis
GNAI2	6.64613e-07	-0.629381	0.536	0.713	0.000281796	Treg Cells	Down in sepsis
IL2RB	3.93625e-15	1.03487	0.575	0.381	1.66897e-12	Naïve CD8+ T Cells	Up in sepsis
GAPDH	1.25428e-42	0.923907	0.99	0.959	5.31814e-40	Naïve CD8+ T Cells	Up in sepsis
CXCR4	4.8074e-14	0.625602	0.932	0.908	2.03834e-11	Naïve CD8+ T Cells	Up in sepsis
S100A10	1.2239e-17	0.600949	0.945	0.896	5.18934e-15	Naïve CD8+ T Cells	Up in sepsis
IL32	1.87462e-11	0.501214	0.971	0.964	7.9484e-09	Naïve CD8+ T Cells	Up in sepsis
ARL4C	4.51869e-06	0.379255	0.792	0.694	0.00191592	Naïve CD8+ T Cells	Up in sepsis
TCF7	6.14845e-19	-0.854148	0.644	0.824	2.60694e-16	Naïve CD8+ T Cells	Down in sepsis
PASK	1.16877e-08	-0.71873	0.696	0.779	4.9556e-06	Naïve CD8+ T Cells	Down in sepsis
FYB	1.79045e-11	-0.535978	0.758	0.84	7.59151e-09	Naïve CD8+ T Cells	Down in sepsis
GIMAP5	9.95904e-10	-0.523632	0.781	0.876	4.22263e-07	Naïve CD8+ T Cells	Down in sepsis
GNAI2	6.31317e-06	-0.520649	0.515	0.644	0.00267678	Naïve CD8+ T Cells	Down in sepsis
KLRK1	1.1024e-09	-0.472978	0.836	0.917	4.67419e-07	Naïve CD8+ T Cells	Down in sepsis
GIMAP2	1.18824e-05	-0.400479	0.622	0.734	0.00503813	Naïve CD8+ T Cells	Down in sepsis
CD3E	1.48794e-13	-0.396147	0.957	0.993	6.30886e-11	Naïve CD8+ T Cells	Down in sepsis
CD8B	2.33678e-07	-0.37287	0.828	0.921	9.90794e-05	Naïve CD8+ T Cells	Down in sepsis
LEF1	1.04094e-08	-0.329824	0.915	0.975	4.41358e-06	Naïve CD8+ T Cells	Down in sepsis
HLA-B	1.32928e-35	-0.281233	1	1	5.63616e-33	Naïve CD8+ T Cells	Down in sepsis
PTPRC	7.86597e-09	-0.278125	0.866	0.968	3.33517e-06	Naïve CD8+ T Cells	Down in sepsis
PIK3IP1	8.97137e-05	-0.250729	0.976	0.984	0.0380386	Naïve CD8+ T Cells	Down in sepsis
RGS1	7.40808e-23	1.50177	0.468	0.241	3.14103e-20	EM CD8+ T Cells	Up in sepsis
SELL	3.98681e-34	1.17601	0.63	0.335	1.69041e-31	EM CD8+ T Cells	Up in sepsis
IL4R	4.55425e-16	1.0537	0.476	0.308	1.931e-13	EM CD8+ T Cells	Up in sepsis
XBP1	3.06871e-18	0.929612	0.505	0.33	1.30113e-15	EM CD8+ T Cells	Up in sepsis
GAPDH	2.03916e-70	0.82641	0.997	0.994	8.64603e-68	EM CD8+ T Cells	Up in sepsis
LGALS1	6.67804e-08	0.738261	0.502	0.411	2.83149e-05	EM CD8+ T Cells	Up in sepsis
CD5	1.19029e-17	0.72946	0.701	0.523	5.04682e-15	EM CD8+ T Cells	Up in sepsis
IL23R	1.62444e-14	0.713022	0.569	0.424	6.88763e-12	EM CD8+ T Cells	Up in sepsis
TRAT1	1.01418e-13	0.701502	0.576	0.467	4.30014e-11	EM CD8+ T Cells	Up in sepsis
LEF1	4.72071e-20	0.691643	0.652	0.417	2.00158e-17	EM CD8+ T Cells	Up in sepsis
IGBP1	2.65636e-10	0.623936	0.468	0.307	1.1263e-07	EM CD8+ T Cells	Up in sepsis
CCR7	7.0953e-08	0.549554	0.714	0.639	3.00841e-05	EM CD8+ T Cells	Up in sepsis
CD7	1.02405e-05	0.531415	0.477	0.407	0.00434195	EM CD8+ T Cells	Up in sepsis
BTG1	6.37515e-27	0.526559	0.972	0.967	2.70306e-24	EM CD8+ T Cells	Up in sepsis
ARL4C	2.23919e-11	0.524295	0.729	0.659	9.49416e-09	EM CD8+ T Cells	Up in sepsis
BAX	6.84644e-07	0.509677	0.616	0.509	0.000290289	EM CD8+ T Cells	Up in sepsis
S100A10	3.72959e-14	0.437775	0.931	0.927	1.58135e-11	EM CD8+ T Cells	Up in sepsis
IL32	4.25987e-05	0.364851	0.987	0.994	0.0180618	EM CD8+ T Cells	Up in sepsis
CD3D	7.1256e-11	0.331784	0.98	0.974	3.02125e-08	EM CD8+ T Cells	Up in sepsis
CXCR4	3.06398e-07	0.322391	0.978	0.983	0.000129913	EM CD8+ T Cells	Up in sepsis
LAT	2.05653e-05	0.318029	0.759	0.72	0.00871969	EM CD8+ T Cells	Up in sepsis
HLA-C	3.99308e-41	0.265509	1	1	1.69306e-38	EM CD8+ T Cells	Up in sepsis
CCL4	1.92176e-22	-1.64918	0.114	0.302	8.14828e-20	EM CD8+ T Cells	Down in sepsis
EOMES	5.95273e-26	-1.41063	0.126	0.35	2.52396e-23	EM CD8+ T Cells	Down in sepsis
TARP-refseq	3.54141e-25	-1.03728	0.35	0.598	1.50156e-22	EM CD8+ T Cells	Down in sepsis
NKG7	1.06402e-21	-1.03103	0.395	0.618	4.51143e-19	EM CD8+ T Cells	Down in sepsis
ITGAE	2.22429e-21	-1.00834	0.391	0.544	9.431e-19	EM CD8+ T Cells	Down in sepsis
LTB	3.07358e-09	-0.972843	0.225	0.333	1.3032e-06	EM CD8+ T Cells	Down in sepsis
CCL5	1.15523e-58	-0.786986	0.825	0.978	4.89819e-56	EM CD8+ T Cells	Down in sepsis
TNFRSF25	3.47928e-08	-0.745151	0.26	0.38	1.47522e-05	EM CD8+ T Cells	Down in sepsis
GZMK	4.31143e-10	-0.722979	0.334	0.455	1.82805e-07	EM CD8+ T Cells	Down in sepsis
ZAP70	1.60953e-07	-0.685359	0.247	0.364	6.82441e-05	EM CD8+ T Cells	Down in sepsis
CXCR3	1.40596e-26	-0.669566	0.592	0.829	5.96126e-24	EM CD8+ T Cells	Down in sepsis
CTSW	4.78591e-09	-0.579439	0.348	0.489	2.02923e-06	EM CD8+ T Cells	Down in sepsis
GNAI2	4.91849e-13	-0.567597	0.582	0.712	2.08544e-10	EM CD8+ T Cells	Down in sepsis
ITGA4	2.30677e-09	-0.516219	0.41	0.564	9.78073e-07	EM CD8+ T Cells	Down in sepsis
CD8A	4.51548e-27	-0.507014	0.951	0.978	1.91456e-24	EM CD8+ T Cells	Down in sepsis
APOBEC3G	5.77766e-09	-0.477959	0.639	0.721	2.44973e-06	EM CD8+ T Cells	Down in sepsis
CD247	2.71409e-07	-0.433638	0.516	0.612	0.000115077	EM CD8+ T Cells	Down in sepsis
CD8B	1.86996e-09	-0.401815	0.854	0.899	7.92863e-07	EM CD8+ T Cells	Down in sepsis
C10orf54	6.23694e-05	-0.401263	0.312	0.417	0.0264446	EM CD8+ T Cells	Down in sepsis
TCF7	1.23608e-05	-0.393514	0.574	0.656	0.00524098	EM CD8+ T Cells	Down in sepsis
ANXA5	3.39259e-08	-0.36409	0.545	0.687	1.43846e-05	EM CD8+ T Cells	Down in sepsis
CST7	5.14114e-05	-0.330294	0.587	0.664	0.0217984	EM CD8+ T Cells	Down in sepsis
KLRK1	2.25401e-06	-0.294789	0.83	0.903	0.000955702	EM CD8+ T Cells	Down in sepsis
CD2	1.12963e-07	-0.264785	0.956	0.972	4.78962e-05	EM CD8+ T Cells	Down in sepsis
RGS1	4.14139e-17	2.49694	0.312	0.108	1.75595e-14	TD CD8+ T Cells	Up in sepsis
DUSP4	1.16375e-25	2.2441	0.35	0.084	4.93428e-23	TD CD8+ T Cells	Up in sepsis
LEF1	6.25549e-12	1.50091	0.335	0.163	2.65233e-09	TD CD8+ T Cells	Up in sepsis
CCR7	5.22292e-13	1.38842	0.384	0.183	2.21452e-10	TD CD8+ T Cells	Up in sepsis
IL7R	1.7793e-19	1.28533	0.708	0.501	7.54422e-17	TD CD8+ T Cells	Up in sepsis
CD27	7.65246e-13	1.27233	0.436	0.211	3.24464e-10	TD CD8+ T Cells	Up in sepsis
SELL	7.31883e-10	1.24755	0.315	0.178	3.10318e-07	TD CD8+ T Cells	Up in sepsis
GZMK	2.93489e-09	1.12316	0.416	0.325	1.24439e-06	TD CD8+ T Cells	Up in sepsis
IL4R	1.66562e-06	1.0641	0.301	0.185	0.000706221	TD CD8+ T Cells	Up in sepsis
TRAT1	9.3708e-10	1.05989	0.445	0.308	3.97322e-07	TD CD8+ T Cells	Up in sepsis
XBP1	1.18935e-06	0.997371	0.321	0.2	0.000504284	TD CD8+ T Cells	Up in sepsis
GAPDH	1.56584e-29	0.878979	0.986	0.974	6.63914e-27	TD CD8+ T Cells	Up in sepsis
S100A10	1.29063e-16	0.854624	0.835	0.766	5.47229e-14	TD CD8+ T Cells	Up in sepsis
BIRC3	3.29962e-05	0.758769	0.396	0.297	0.0139904	TD CD8+ T Cells	Up in sepsis
ARL4C	7.15613e-08	0.647698	0.63	0.557	3.0342e-05	TD CD8+ T Cells	Up in sepsis
CD5	1.55256e-06	0.547986	0.509	0.475	0.000658285	TD CD8+ T Cells	Up in sepsis
IL2RB	2.07889e-06	0.507057	0.844	0.862	0.00088145	TD CD8+ T Cells	Up in sepsis
BTG1	3.63144e-10	0.47149	0.928	0.963	1.53973e-07	TD CD8+ T Cells	Up in sepsis
PIK3IP1	8.22954e-06	0.415596	0.847	0.865	0.00348933	TD CD8+ T Cells	Up in sepsis
CCL4	7.93292e-35	-1.81254	0.266	0.692	3.36356e-32	TD CD8+ T Cells	Down in sepsis
KLRD1	4.9413e-22	-1.45764	0.225	0.576	2.09511e-19	TD CD8+ T Cells	Down in sepsis
GZMH	1.23179e-17	-1.09881	0.309	0.632	5.2228e-15	TD CD8+ T Cells	Down in sepsis
EOMES	1.91427e-14	-1.01883	0.338	0.63	8.1165e-12	TD CD8+ T Cells	Down in sepsis
NKG7	1.09927e-29	-0.864661	0.754	0.948	4.66089e-27	TD CD8+ T Cells	Down in sepsis
CCR5	2.13305e-09	-0.716618	0.306	0.548	9.04411e-07	TD CD8+ T Cells	Down in sepsis
KLRB1	6.52947e-07	-0.658264	0.22	0.383	0.00027685	TD CD8+ T Cells	Down in sepsis
CCND2	3.40035e-05	-0.620953	0.289	0.465	0.0144175	TD CD8+ T Cells	Down in sepsis
JUN	1.97221e-05	-0.517763	0.234	0.398	0.00836215	TD CD8+ T Cells	Down in sepsis
HLA-DRB1	1.99738e-05	-0.492522	0.338	0.533	0.00846889	TD CD8+ T Cells	Down in sepsis
PRF1	7.63101e-09	-0.470803	0.364	0.596	3.23555e-06	TD CD8+ T Cells	Down in sepsis
KLRK1	2.33785e-09	-0.467522	0.786	0.925	9.91249e-07	TD CD8+ T Cells	Down in sepsis
CCL5	1.1067e-18	-0.429784	0.934	0.983	4.69242e-16	TD CD8+ T Cells	Down in sepsis
TBX21	1.148e-06	-0.411483	0.367	0.561	0.000486753	TD CD8+ T Cells	Down in sepsis
TARP-refseq	4.74906e-14	-0.384505	0.48	0.763	2.0136e-11	TD CD8+ T Cells	Down in sepsis
CD8A	2.32796e-17	-0.379315	0.91	0.972	9.87055e-15	TD CD8+ T Cells	Down in sepsis
CD8B	4.14563e-07	-0.363556	0.795	0.895	0.000175775	TD CD8+ T Cells	Down in sepsis
HLA-B	3.89166e-39	-0.353139	1	1	1.65007e-36	TD CD8+ T Cells	Down in sepsis
GZMA	2.80039e-05	-0.351519	0.286	0.449	0.0118737	TD CD8+ T Cells	Down in sepsis
GZMB	3.24436e-05	-0.278892	0.286	0.443	0.0137561	TD CD8+ T Cells	Down in sepsis
GAPDH	2.365e-09	0.892337	0.964	0.988	1.00276e-06	TD CD8+ T Cells 2	Up in sepsis
BTG1	2.83307e-08	0.982582	0.946	0.975	1.20122e-05	TD CD8+ T Cells 2	Up in sepsis
S100A10	4.1365e-07	0.802043	0.937	0.951	0.000175388	TD CD8+ T Cells 2	Up in sepsis
HLA-C	3.48273e-05	0.313475	1	1	0.0147668	TD CD8+ T Cells 2	Up in sepsis
GZMH	6.88031e-05	-2.00663	0.081	0.383	0.0291725	TD CD8+ T Cells 2	Up in sepsis
RGS1	0.000114727	2.49452	0.405	0.16	0.0486442	TD CD8+ T Cells 2	Up in sepsis
GZMH	6.88031e-05	-2.00663	0.081	0.383	0.0291725	TD CD8+ T Cells 2	Down in sepsis
RGS1	1.94547e-24	2.71793	0.368	0.122	8.2488e-22	CD56+ T Cells	Up in sepsis
CCR7	4.4235e-29	2.6691	0.381	0.108	1.87557e-26	CD56+ T Cells	Up in sepsis
LGALS3	4.27827e-48	2.52343	0.454	0.148	1.81399e-45	CD56+ T Cells	Up in sepsis
SELL	2.52112e-24	1.95304	0.375	0.176	1.06896e-21	CD56+ T Cells	Up in sepsis
XBP1	5.05671e-29	1.69794	0.492	0.222	2.14405e-26	CD56+ T Cells	Up in sepsis
LEF1	1.75452e-13	1.31753	0.444	0.302	7.43916e-11	CD56+ T Cells	Up in sepsis
STAT6	1.17948e-12	1.28692	0.302	0.154	5.00099e-10	CD56+ T Cells	Up in sepsis
TCF7	8.0835e-08	1.25817	0.311	0.19	3.4274e-05	CD56+ T Cells	Up in sepsis
GAPDH	1.66149e-39	1.03882	0.997	0.987	7.04473e-37	CD56+ T Cells	Up in sepsis
IL4R	1.00614e-08	1.00314	0.356	0.244	4.26604e-06	CD56+ T Cells	Up in sepsis
S100A10	1.51154e-35	0.972012	0.914	0.902	6.40894e-33	CD56+ T Cells	Up in sepsis
TRAT1	1.45927e-13	0.970086	0.476	0.416	6.18729e-11	CD56+ T Cells	Up in sepsis
IL23R	9.94073e-07	0.926161	0.425	0.305	0.000421487	CD56+ T Cells	Up in sepsis
BAX	4.39132e-11	0.91937	0.571	0.464	1.86192e-08	CD56+ T Cells	Up in sepsis
PDIA6	3.64422e-15	0.875434	0.47	0.342	1.54515e-12	CD56+ T Cells	Up in sepsis
LGALS1	1.8297e-16	0.866803	0.629	0.648	7.75793e-14	CD56+ T Cells	Up in sepsis
CXCR4	2.02607e-14	0.841387	0.952	0.98	8.59053e-12	CD56+ T Cells	Up in sepsis
IL7R	9.28602e-09	0.793765	0.924	0.894	3.93727e-06	CD56+ T Cells	Up in sepsis
CD5	1.23743e-12	0.760232	0.663	0.678	5.24672e-10	CD56+ T Cells	Up in sepsis
IL32	4.07988e-11	0.680898	0.975	0.988	1.72987e-08	CD56+ T Cells	Up in sepsis
BTG1	1.18875e-16	0.674786	0.975	0.973	5.04029e-14	CD56+ T Cells	Up in sepsis
HLA-DRB1	9.12337e-11	0.664119	0.346	0.352	3.86831e-08	CD56+ T Cells	Up in sepsis
ARL4C	3.22008e-08	0.632386	0.746	0.714	1.36531e-05	CD56+ T Cells	Up in sepsis
PIK3IP1	1.80974e-08	0.608808	0.886	0.878	7.67329e-06	CD56+ T Cells	Up in sepsis
FAM65B	9.34616e-05	0.585359	0.502	0.45	0.0396277	CD56+ T Cells	Up in sepsis
GIMAP2	5.72172e-06	0.54854	0.543	0.499	0.00242601	CD56+ T Cells	Up in sepsis
CD74	4.00644e-08	0.532905	0.714	0.705	1.69873e-05	CD56+ T Cells	Up in sepsis
ITGAE	5.79824e-05	0.53287	0.314	0.337	0.0245846	CD56+ T Cells	Up in sepsis
CD37	6.88193e-14	0.520997	0.87	0.82	2.91794e-11	CD56+ T Cells	Up in sepsis
FYB	8.5983e-07	0.496828	0.695	0.647	0.000364568	CD56+ T Cells	Up in sepsis
CD44	1.34154e-08	0.485331	0.937	0.942	5.68812e-06	CD56+ T Cells	Up in sepsis
DOCK8	3.18328e-07	0.47288	0.644	0.641	0.000134971	CD56+ T Cells	Up in sepsis
CD63	1.0716e-10	0.464877	0.533	0.557	4.54359e-08	CD56+ T Cells	Up in sepsis
SELPLG	2.80637e-09	0.446315	0.816	0.812	1.1899e-06	CD56+ T Cells	Up in sepsis
TRAC	9.71217e-05	0.274587	0.975	0.979	0.0411796	CD56+ T Cells	Up in sepsis
HLA-DPA1	3.6668e-07	0.25366	0.521	0.593	0.000155472	CD56+ T Cells	Up in sepsis
ITGB2	4.56883e-05	0.253381	0.581	0.596	0.0193718	CD56+ T Cells	Up in sepsis
ZNF683	1.04618e-145	-4.31918	0.095	0.846	4.4358e-143	CD56+ T Cells	Down in sepsis
GZMH	1.15566e-109	-2.25564	0.263	0.918	4.90001e-107	CD56+ T Cells	Down in sepsis
KLRK1	1.13682e-33	-2.07422	0.098	0.497	4.82013e-31	CD56+ T Cells	Down in sepsis
KLRD1	4.84792e-19	-1.98928	0.054	0.305	2.05552e-16	CD56+ T Cells	Down in sepsis
NKG7	1.04192e-107	-1.94225	0.321	0.946	4.41772e-105	CD56+ T Cells	Down in sepsis
PRF1	5.19837e-55	-1.83034	0.251	0.774	2.20411e-52	CD56+ T Cells	Down in sepsis
GZMB	2.68372e-82	-1.79882	0.241	0.855	1.1379e-79	CD56+ T Cells	Down in sepsis
CCL4	3.48233e-33	-1.32581	0.181	0.582	1.47651e-30	CD56+ T Cells	Down in sepsis
TARP-refseq	3.78488e-24	-1.25594	0.321	0.676	1.60479e-21	CD56+ T Cells	Down in sepsis
CCL5	1.28853e-99	-1.10849	0.784	0.984	5.46338e-97	CD56+ T Cells	Down in sepsis
TBX21	8.80504e-16	-1.10084	0.273	0.554	3.73334e-13	CD56+ T Cells	Down in sepsis
CST7	3.91979e-46	-1.07239	0.521	0.905	1.66199e-43	CD56+ T Cells	Down in sepsis
APOBEC3G	1.26026e-53	-1.01757	0.648	0.949	5.34352e-51	CD56+ T Cells	Down in sepsis
GNLY	8.35136e-45	-0.933154	0.343	0.82	3.54098e-42	CD56+ T Cells	Down in sepsis
JUN	5.30726e-07	-0.651338	0.248	0.458	0.000225028	CD56+ T Cells	Down in sepsis
CXCR3	4.158e-15	-0.607839	0.613	0.829	1.76299e-12	CD56+ T Cells	Down in sepsis
RUNX3	1.65799e-11	-0.42749	0.683	0.878	7.02986e-09	CD56+ T Cells	Down in sepsis
RORA	4.31952e-05	-0.423521	0.381	0.549	0.0183148	CD56+ T Cells	Down in sepsis
CCR7	3.10356e-19	1.89088	0.482	0.191	1.31591e-16	γδT Cells	Up in sepsis
RGS1	2.05827e-15	1.88172	0.333	0.148	8.72707e-13	γδT Cells	Up in sepsis
SELL	7.49348e-21	1.75484	0.478	0.183	3.17723e-18	γδT Cells	Up in sepsis
LEF1	3.72935e-12	1.44947	0.47	0.257	1.58124e-09	γδT Cells	Up in sepsis
XBP1	7.3816e-17	1.44738	0.459	0.232	3.1298e-14	γδT Cells	Up in sepsis
CD27	9.9713e-09	1.30766	0.459	0.254	4.22783e-06	γδT Cells	Up in sepsis
CD5	5.69548e-11	1.2313	0.513	0.31	2.41488e-08	γδT Cells	Up in sepsis
IL7R	1.91596e-17	1.22818	0.804	0.529	8.12366e-15	γδT Cells	Up in sepsis
TRAT1	5.0428e-10	1.19505	0.494	0.361	2.13815e-07	γδT Cells	Up in sepsis
IL4R	2.32474e-10	1.18181	0.383	0.234	9.85688e-08	γδT Cells	Up in sepsis
IL23R	1.39618e-09	1.06224	0.501	0.361	5.9198e-07	γδT Cells	Up in sepsis
LAT	2.95447e-15	1.01088	0.704	0.585	1.2527e-12	γδT Cells	Up in sepsis
TRAC	1.70104e-11	1.01072	0.917	0.86	7.21239e-09	γδT Cells	Up in sepsis
GAPDH	8.97049e-30	0.980624	0.993	0.987	3.80349e-27	γδT Cells	Up in sepsis
ARL4C	1.47688e-09	0.764367	0.745	0.69	6.26197e-07	γδT Cells	Up in sepsis
PIK3IP1	9.90357e-10	0.725039	0.891	0.896	4.19911e-07	γδT Cells	Up in sepsis
CD6	1.72715e-10	0.71361	0.853	0.822	7.32313e-08	γδT Cells	Up in sepsis
BTG1	3.48506e-13	0.69897	0.936	0.977	1.47767e-10	γδT Cells	Up in sepsis
FAM65B	6.78615e-06	0.695534	0.532	0.42	0.00287733	γδT Cells	Up in sepsis
PDIA6	3.10028e-05	0.686787	0.433	0.349	0.0131452	γδT Cells	Up in sepsis
BAX	6.44047e-05	0.624541	0.553	0.527	0.0273076	γδT Cells	Up in sepsis
S100A10	1.76522e-09	0.605123	0.889	0.845	7.48452e-07	γδT Cells	Up in sepsis
CD3D	2.09251e-07	0.487722	0.969	0.954	8.87226e-05	γδT Cells	Up in sepsis
LCK	7.53274e-05	0.402045	0.877	0.888	0.0319388	γδT Cells	Up in sepsis
CD48	4.14345e-06	0.378961	0.799	0.87	0.00175682	γδT Cells	Up in sepsis
CD37	9.92501e-06	0.377113	0.764	0.817	0.0042082	γδT Cells	Up in sepsis
ZNF683	2.01834e-12	-2.24516	0.128	0.303	8.55775e-10	γδT Cells	Down in sepsis
KLRF1	8.6474e-16	-1.97021	0.059	0.308	3.6665e-13	γδT Cells	Down in sepsis
GZMH	1.47162e-23	-1.88647	0.201	0.606	6.23965e-21	γδT Cells	Down in sepsis
TIGIT	9.54062e-13	-1.50795	0.08	0.313	4.04522e-10	γδT Cells	Down in sepsis
PRF1	8.77246e-17	-1.40156	0.251	0.626	3.71952e-14	γδT Cells	Down in sepsis
KLRC3	1.62134e-18	-1.3339	0.175	0.522	6.87448e-16	γδT Cells	Down in sepsis
EOMES	1.13792e-10	-1.25499	0.154	0.394	4.82479e-08	γδT Cells	Down in sepsis
KLRD1	1.21379e-10	-1.25333	0.251	0.542	5.14648e-08	γδT Cells	Down in sepsis
NKG7	1.96395e-30	-1.23676	0.541	0.898	8.32713e-28	γδT Cells	Down in sepsis
CD8A	5.86607e-06	-1.09378	0.215	0.389	0.00248721	γδT Cells	Down in sepsis
HLA-DRB1	3.89613e-06	-1.0573	0.18	0.392	0.00165196	γδT Cells	Down in sepsis
TBX21	1.69254e-14	-0.975283	0.281	0.613	7.17637e-12	γδT Cells	Down in sepsis
GZMB	7.53233e-11	-0.972286	0.27	0.578	3.19371e-08	γδT Cells	Down in sepsis
FCGR3A	1.7538e-07	-0.912922	0.241	0.496	7.43609e-05	γδT Cells	Down in sepsis
CCL5	4.33322e-26	-0.876377	0.735	0.954	1.83729e-23	γδT Cells	Down in sepsis
GNLY	1.13054e-06	-0.859259	0.284	0.524	0.000479349	γδT Cells	Down in sepsis
CST7	6.22614e-26	-0.85443	0.556	0.906	2.63988e-23	γδT Cells	Down in sepsis
KLRK1	1.60439e-15	-0.812563	0.518	0.847	6.80263e-13	γδT Cells	Down in sepsis
GZMA	8.38951e-05	-0.754375	0.187	0.361	0.0355715	γδT Cells	Down in sepsis
IKZF2	2.31356e-07	-0.743546	0.128	0.321	9.80948e-05	γδT Cells	Down in sepsis
APOBEC3G	1.30328e-16	-0.627289	0.657	0.916	5.52592e-14	γδT Cells	Down in sepsis
CTSW	1.38921e-09	-0.611744	0.3	0.573	5.89024e-07	γδT Cells	Down in sepsis
CXCR3	8.33327e-09	-0.605916	0.518	0.761	3.53331e-06	γδT Cells	Down in sepsis
TNFSF10	1.37355e-05	-0.60235	0.246	0.453	0.00582385	γδT Cells	Down in sepsis
PIK3AP1	7.30102e-05	-0.568875	0.208	0.387	0.0309563	γδT Cells	Down in sepsis
IL2RB	1.28886e-06	-0.438667	0.645	0.845	0.000546477	γδT Cells	Down in sepsis
HLA-DPA1	5.64298e-05	-0.410687	0.378	0.601	0.0239262	γδT Cells	Down in sepsis
HLA-B	4.14942e-26	-0.287386	1	1	1.75935e-23	γδT Cells	Down in sepsis
SELL	3.83236e-09	2.36107	0.384	0.139	1.62492e-06	MAIT Cells	Up in sepsis
CD4	1.19266e-14	2.31557	0.459	0.084	5.05688e-12	MAIT Cells	Up in sepsis
LEF1	5.12827e-11	2.15342	0.403	0.09	2.17439e-08	MAIT Cells	Up in sepsis
LGALS1	5.68602e-06	1.80163	0.346	0.247	0.00241087	MAIT Cells	Up in sepsis
CCR7	4.71206e-08	1.7082	0.472	0.331	1.99791e-05	MAIT Cells	Up in sepsis
CD5	1.19586e-11	1.6328	0.61	0.307	5.07044e-09	MAIT Cells	Up in sepsis
PASK	8.33822e-06	1.34271	0.447	0.223	0.00353541	MAIT Cells	Up in sepsis
TRAT1	4.85276e-07	1.15034	0.629	0.506	0.000205757	MAIT Cells	Up in sepsis
CD3G	5.95003e-05	1.00889	0.509	0.38	0.0252281	MAIT Cells	Up in sepsis
FYB	9.53436e-08	1.00831	0.528	0.428	4.04257e-05	MAIT Cells	Up in sepsis
IL23R	5.11411e-05	0.911134	0.547	0.367	0.0216838	MAIT Cells	Up in sepsis
CD37	1.57281e-08	0.807792	0.799	0.705	6.66872e-06	MAIT Cells	Up in sepsis
PIK3IP1	1.36163e-05	0.710817	0.912	0.861	0.00577332	MAIT Cells	Up in sepsis
CXCR4	3.35586e-05	0.632944	0.956	0.934	0.0142288	MAIT Cells	Up in sepsis
TRAC	4.60283e-07	0.612841	0.975	0.982	0.00019516	MAIT Cells	Up in sepsis
EOMES	1.19042e-11	-1.98285	0.044	0.325	5.04739e-09	MAIT Cells	Down in sepsis
GZMA	6.11542e-13	-1.86855	0.164	0.548	2.59294e-10	MAIT Cells	Down in sepsis
NKG7	5.46115e-22	-1.56239	0.453	0.892	2.31553e-19	MAIT Cells	Down in sepsis
APOBEC3G	1.29994e-23	-1.21969	0.604	0.952	5.51173e-21	MAIT Cells	Down in sepsis
CCL4	2.5649e-07	-1.11229	0.151	0.422	0.000108752	MAIT Cells	Down in sepsis
CTSW	1.80055e-05	-1.07791	0.226	0.47	0.00763433	MAIT Cells	Down in sepsis
CD8A	3.88156e-18	-1.04936	0.459	0.898	1.64578e-15	MAIT Cells	Down in sepsis
CCR5	3.51196e-09	-1.01277	0.365	0.705	1.48907e-06	MAIT Cells	Down in sepsis
CCL5	4.57818e-22	-0.990113	0.73	0.982	1.94115e-19	MAIT Cells	Down in sepsis
GZMK	7.97374e-10	-0.934973	0.302	0.657	3.38087e-07	MAIT Cells	Down in sepsis
CD8B	4.50756e-06	-0.707302	0.176	0.392	0.0019112	MAIT Cells	Down in sepsis
TARP-refseq	3.52231e-10	-0.670435	0.465	0.813	1.49346e-07	MAIT Cells	Down in sepsis
PRF1	4.7219e-07	-0.667204	0.27	0.554	0.000200209	MAIT Cells	Down in sepsis
CST7	6.06049e-09	-0.518939	0.459	0.783	2.56965e-06	MAIT Cells	Down in sepsis
KLRK1	9.93915e-06	-0.48529	0.233	0.44	0.0042142	MAIT Cells	Down in sepsis
ADA	6.3062e-05	-0.268999	0.296	0.5	0.0267383	MAIT Cells	Down in sepsis
HLA-B	2.90607e-10	-0.264921	1	1	1.23217e-07	MAIT Cells	Down in sepsis
DUSP4	5.42945e-61	2.05986	0.391	0.108	2.30209e-58	NK Cells	Up in sepsis
RGS1	4.50791e-32	1.61929	0.372	0.196	1.91136e-29	NK Cells	Up in sepsis
GAPDH	1.81526e-147	1.38384	0.981	0.95	7.69671e-145	NK Cells	Up in sepsis
DUSP2	1.60638e-26	1.28247	0.378	0.169	6.81104e-24	NK Cells	Up in sepsis
CD3E	1.73306e-23	1.21793	0.387	0.21	7.34819e-21	NK Cells	Up in sepsis
TRAC	5.48976e-27	1.02089	0.639	0.458	2.32766e-24	NK Cells	Up in sepsis
IL32	3.01409e-29	0.93692	0.756	0.634	1.27797e-26	NK Cells	Up in sepsis
CXCR4	6.84053e-59	0.765447	0.99	0.931	2.90038e-56	NK Cells	Up in sepsis
ARL4C	9.89903e-30	0.643876	0.851	0.785	4.19719e-27	NK Cells	Up in sepsis
IL4R	1.53738e-09	0.626776	0.388	0.288	6.51851e-07	NK Cells	Up in sepsis
S100A10	5.44964e-17	0.569024	0.728	0.645	2.31065e-14	NK Cells	Up in sepsis
BTG1	2.71281e-36	0.511203	0.987	0.985	1.15023e-33	NK Cells	Up in sepsis
CD44	5.28998e-28	0.506407	0.937	0.892	2.24295e-25	NK Cells	Up in sepsis
STAT5A	1.36939e-05	0.4831	0.351	0.275	0.00580621	NK Cells	Up in sepsis
FOXP1	3.21683e-07	0.451925	0.341	0.297	0.000136393	NK Cells	Up in sepsis
FYN	5.36833e-15	0.409484	0.943	0.937	2.27617e-12	NK Cells	Up in sepsis
TRBC2	5.02263e-08	0.40764	0.967	0.957	2.1296e-05	NK Cells	Up in sepsis
LAT2	1.03154e-08	0.32235	0.741	0.715	4.37374e-06	NK Cells	Up in sepsis
IL2RB	2.58672e-07	0.266936	0.964	0.975	0.000109677	NK Cells	Up in sepsis
GZMH	8.29892e-20	-1.02242	0.318	0.51	3.51874e-17	NK Cells	Down in sepsis
KLRC3	4.4525e-27	-0.986967	0.264	0.511	1.88786e-24	NK Cells	Down in sepsis
GNLY	5.005e-38	-0.871453	0.854	0.886	2.12212e-35	NK Cells	Down in sepsis
CD74	2.66039e-45	-0.866314	0.666	0.872	1.12801e-42	NK Cells	Down in sepsis
EOMES	5.47046e-23	-0.835638	0.321	0.546	2.31947e-20	NK Cells	Down in sepsis
CD8A	9.52522e-16	-0.832395	0.426	0.594	4.03869e-13	NK Cells	Down in sepsis
FCGR3A	3.76688e-27	-0.689509	0.782	0.889	1.59716e-24	NK Cells	Down in sepsis
CTSW	1.64078e-20	-0.645459	0.586	0.763	6.95691e-18	NK Cells	Down in sepsis
KLRC2	4.16402e-14	-0.602917	0.39	0.575	1.76554e-11	NK Cells	Down in sepsis
ITGB2	2.494e-16	-0.591029	0.582	0.742	1.05746e-13	NK Cells	Down in sepsis
KLRD1	6.4394e-16	-0.577976	0.542	0.704	2.7303e-13	NK Cells	Down in sepsis
GZMA	3.27051e-19	-0.569879	0.562	0.745	1.3867e-16	NK Cells	Down in sepsis
KLRF1	1.4599e-18	-0.550194	0.666	0.803	6.18997e-16	NK Cells	Down in sepsis
KLRC1	9.53336e-08	-0.497384	0.361	0.497	4.04214e-05	NK Cells	Down in sepsis
KLRK1	6.45363e-24	-0.480948	0.822	0.928	2.73634e-21	NK Cells	Down in sepsis
PIK3AP1	1.08031e-08	-0.46412	0.414	0.545	4.58051e-06	NK Cells	Down in sepsis
TRDC	8.03731e-16	-0.445909	0.686	0.833	3.40782e-13	NK Cells	Down in sepsis
CXCR3	1.19819e-13	-0.432433	0.607	0.763	5.08031e-11	NK Cells	Down in sepsis
CCL4	8.70742e-12	-0.400323	0.51	0.668	3.69195e-09	NK Cells	Down in sepsis
ZAP70	3.46339e-05	-0.380659	0.391	0.481	0.0146848	NK Cells	Down in sepsis
ADA	6.72028e-06	-0.376166	0.49	0.604	0.0028494	NK Cells	Down in sepsis
PRF1	5.49225e-16	-0.368776	0.825	0.92	2.32871e-13	NK Cells	Down in sepsis
FASLG	8.18048e-06	-0.350143	0.325	0.435	0.00346852	NK Cells	Down in sepsis
GNAI2	1.6916e-07	-0.34708	0.626	0.738	7.17237e-05	NK Cells	Down in sepsis
CD247	7.75137e-12	-0.32485	0.891	0.945	3.28658e-09	NK Cells	Down in sepsis
CD7	0.000107903	-0.320879	0.49	0.583	0.0457507	NK Cells	Down in sepsis
RGS1	9.80443e-44	2.0897	0.369	0.154	4.15708e-41	Naïve B Cells	Up in sepsis
GAPDH	5.80535e-178	1.56973	0.967	0.886	2.46147e-175	Naïve B Cells	Up in sepsis
LGALS1	7.44574e-32	1.38958	0.361	0.208	3.157e-29	Naïve B Cells	Up in sepsis
IGHM	6.07455e-118	1.28185	0.959	0.936	2.57561e-115	Naïve B Cells	Up in sepsis
CD63	5.67997e-58	1.23938	0.741	0.521	2.4083e-55	Naïve B Cells	Up in sepsis
IRF4	3.28932e-20	1.23657	0.343	0.245	1.39467e-17	Naïve B Cells	Up in sepsis
S100A10	2.50631e-44	1.23417	0.562	0.411	1.06268e-41	Naïve B Cells	Up in sepsis
CD69	5.79302e-13	1.16162	0.351	0.238	2.45624e-10	Naïve B Cells	Up in sepsis
IGHA1	6.56544e-39	1.09793	0.556	0.393	2.78375e-36	Naïve B Cells	Up in sepsis
ANXA5	9.76153e-22	0.92278	0.582	0.45	4.13889e-19	Naïve B Cells	Up in sepsis
BAX	2.42624e-19	0.922585	0.533	0.415	1.02873e-16	Naïve B Cells	Up in sepsis
BCL6	4.42184e-11	0.756106	0.301	0.236	1.87486e-08	Naïve B Cells	Up in sepsis
YBX3	2.49875e-11	0.724912	0.546	0.468	1.05947e-08	Naïve B Cells	Up in sepsis
RUNX3	6.9021e-13	0.640012	0.601	0.552	2.92649e-10	Naïve B Cells	Up in sepsis
CD44	5.72437e-36	0.633493	0.856	0.812	2.42713e-33	Naïve B Cells	Up in sepsis
TRBC2	1.47348e-30	0.610717	0.981	0.972	6.24756e-28	Naïve B Cells	Up in sepsis
PDIA6	2.64747e-11	0.602078	0.383	0.334	1.12253e-08	Naïve B Cells	Up in sepsis
IFNGR1	1.65851e-07	0.601155	0.458	0.429	7.03209e-05	Naïve B Cells	Up in sepsis
PIK3IP1	4.54085e-14	0.489031	0.758	0.717	1.92532e-11	Naïve B Cells	Up in sepsis
BLNK	9.61201e-08	0.488273	0.487	0.469	4.07549e-05	Naïve B Cells	Up in sepsis
STAT6	1.37728e-09	0.484087	0.473	0.458	5.83967e-07	Naïve B Cells	Up in sepsis
CCR7	6.4446e-05	0.469294	0.878	0.874	0.0273251	Naïve B Cells	Up in sepsis
IGBP1	1.50222e-06	0.453654	0.33	0.296	0.000636943	Naïve B Cells	Up in sepsis
POU2AF1	3.09359e-09	0.449108	0.663	0.668	1.31168e-06	Naïve B Cells	Up in sepsis
LAMP1	8.26624e-08	0.445058	0.598	0.586	3.50489e-05	Naïve B Cells	Up in sepsis
IL32	3.11993e-06	0.434582	0.364	0.346	0.00132285	Naïve B Cells	Up in sepsis
RPN2	3.78736e-07	0.41499	0.506	0.484	0.000160584	Naïve B Cells	Up in sepsis
MS4A1	5.13454e-10	0.392679	0.919	0.965	2.17705e-07	Naïve B Cells	Up in sepsis
FOXP1	3.76249e-05	0.335499	0.293	0.301	0.015953	Naïve B Cells	Up in sepsis
RNASE6	2.48597e-43	-1.40739	0.096	0.342	1.05405e-40	Naïve B Cells	Down in sepsis
HLA-DQB1	1.28979e-106	-1.2712	0.611	0.935	5.46871e-104	Naïve B Cells	Down in sepsis
CD22	3.01388e-46	-1.19767	0.256	0.577	1.27788e-43	Naïve B Cells	Down in sepsis
VPREB3	1.61964e-12	-0.920841	0.16	0.335	6.86725e-10	Naïve B Cells	Down in sepsis
CD74	1.92631e-108	-0.893919	0.99	0.994	8.16755e-106	Naïve B Cells	Down in sepsis
HLA-DRA	9.57024e-72	-0.779786	0.924	0.978	4.05778e-69	Naïve B Cells	Down in sepsis
HLA-DRB1	4.66506e-81	-0.747122	0.875	0.989	1.97798e-78	Naïve B Cells	Down in sepsis
HLA-DMA	8.20664e-23	-0.528872	0.666	0.852	3.47962e-20	Naïve B Cells	Down in sepsis
RIPOR2	3.50982e-08	-0.473778	0.344	0.511	1.48816e-05	Naïve B Cells	Down in sepsis
SELL	2.52141e-12	-0.450254	0.509	0.693	1.06908e-09	Naïve B Cells	Down in sepsis
IGLC3	1.25339e-05	-0.442197	0.433	0.501	0.00531437	Naïve B Cells	Down in sepsis
PAX5	2.05141e-06	-0.408262	0.264	0.409	0.000869798	Naïve B Cells	Down in sepsis
HLA-DPA1	6.85614e-21	-0.404214	0.899	0.973	2.907e-18	Naïve B Cells	Down in sepsis
CD52	9.14007e-23	-0.37087	0.91	0.965	3.87539e-20	Naïve B Cells	Down in sepsis
IFITM3	1.55198e-07	-0.268846	0.344	0.504	6.58042e-05	Naïve B Cells	Down in sepsis
TCL1A	2.13825e-05	-0.253692	0.746	0.864	0.00906616	Naïve B Cells	Down in sepsis
RGS1	3.40496e-08	1.56343	0.33	0.118	1.4437e-05	Switched Resting B Cells	Up in sepsis
IRF4	2.49803e-07	1.41252	0.405	0.23	0.000105917	Switched Resting B Cells	Up in sepsis
IL4R	9.92329e-06	1.15619	0.302	0.167	0.00420747	Switched Resting B Cells	Up in sepsis
GAPDH	1.79893e-32	1.09844	1	0.988	7.62744e-30	Switched Resting B Cells	Up in sepsis
IGHG2	7.88625e-13	1.02434	0.874	0.815	3.34377e-10	Switched Resting B Cells	Up in sepsis
IGHM	1.4434e-15	0.948556	0.87	0.855	6.12003e-13	Switched Resting B Cells	Up in sepsis
S100A10	1.35171e-08	0.836647	0.665	0.53	5.73127e-06	Switched Resting B Cells	Up in sepsis
IGHG1	9.39011e-06	0.745421	0.795	0.724	0.00398141	Switched Resting B Cells	Up in sepsis
STAT3	7.79645e-05	0.712898	0.367	0.33	0.0330569	Switched Resting B Cells	Up in sepsis
RUNX3	7.75096e-08	0.707052	0.814	0.685	3.28641e-05	Switched Resting B Cells	Up in sepsis
HLA-C	8.50226e-22	0.422031	1	1	3.60496e-19	Switched Resting B Cells	Up in sepsis
BTG1	5.78026e-05	0.399004	0.967	0.973	0.0245083	Switched Resting B Cells	Up in sepsis
BLK	5.72502e-15	-2.08816	0.06	0.364	2.42741e-12	Switched Resting B Cells	Down in sepsis
AIM2	3.70893e-09	-1.43844	0.13	0.391	1.57258e-06	Switched Resting B Cells	Down in sepsis
CD24	7.86293e-12	-1.31372	0.465	0.697	3.33388e-09	Switched Resting B Cells	Down in sepsis
VPREB3	4.10754e-19	-1.30599	0.242	0.642	1.7416e-16	Switched Resting B Cells	Down in sepsis
CD22	5.5183e-06	-1.07654	0.242	0.473	0.00233976	Switched Resting B Cells	Down in sepsis
CCL5	6.48121e-07	-0.846097	0.293	0.527	0.000274803	Switched Resting B Cells	Down in sepsis
CD74	1.66499e-21	-0.777577	0.995	0.997	7.05957e-19	Switched Resting B Cells	Down in sepsis
CD52	6.97762e-20	-0.768707	0.953	0.997	2.95851e-17	Switched Resting B Cells	Down in sepsis
HLA-DQB1	4.33918e-12	-0.736437	0.763	0.958	1.83981e-09	Switched Resting B Cells	Down in sepsis
CD27	1.38879e-07	-0.704676	0.623	0.845	5.88848e-05	Switched Resting B Cells	Down in sepsis
CD79B	6.1482e-10	-0.669955	0.842	0.936	2.60684e-07	Switched Resting B Cells	Down in sepsis
HLA-DRA	5.81074e-11	-0.542158	0.967	0.994	2.46375e-08	Switched Resting B Cells	Down in sepsis
GNAI2	0.000112675	-0.494302	0.6	0.785	0.047774	Switched Resting B Cells	Down in sepsis
HLA-DRB1	4.84151e-08	-0.477193	0.921	0.985	2.0528e-05	Switched Resting B Cells	Down in sepsis
CD37	6.73837e-10	-0.359957	0.967	0.997	2.85707e-07	Switched Resting B Cells	Down in sepsis
RGS1	8.12898e-14	2.24997	0.371	0.149	3.44669e-11	Switched Activated B Cells	Up in sepsis
DUSP4	7.28278e-21	1.93618	0.456	0.21	3.0879e-18	Switched Activated B Cells	Up in sepsis
LGALS3	8.45389e-09	1.25233	0.362	0.206	3.58445e-06	Switched Activated B Cells	Up in sepsis
LGALS1	7.25374e-06	1.09613	0.725	0.654	0.00307558	Switched Activated B Cells	Up in sepsis
IRF4	1.94171e-07	0.857923	0.521	0.403	8.23286e-05	Switched Activated B Cells	Up in sepsis
IGHG2	4.83661e-05	0.665374	0.713	0.654	0.0205072	Switched Activated B Cells	Up in sepsis
CCR7	5.37131e-05	0.655689	0.824	0.816	0.0227744	Switched Activated B Cells	Up in sepsis
PIK3IP1	4.8754e-06	0.522752	0.683	0.568	0.00206717	Switched Activated B Cells	Up in sepsis
GAPDH	1.32198e-17	0.504297	0.993	0.994	5.60518e-15	Switched Activated B Cells	Up in sepsis
CD63	6.86955e-06	0.475383	0.786	0.746	0.00291269	Switched Activated B Cells	Up in sepsis
LAMP1	1.76727e-05	0.437572	0.697	0.654	0.00749324	Switched Activated B Cells	Up in sepsis
HLA-DPA1	1.6601e-12	0.413631	0.967	0.981	7.03884e-10	Switched Activated B Cells	Up in sepsis
HLA-C	1.02988e-30	0.360472	1	1	4.3667e-28	Switched Activated B Cells	Up in sepsis
BTG1	8.83747e-08	0.357231	0.972	0.971	3.74709e-05	Switched Activated B Cells	Up in sepsis
VPREB3	2.85489e-16	-1.83436	0.103	0.317	1.21047e-13	Switched Activated B Cells	Down in sepsis
BLK	5.7257e-19	-1.70407	0.095	0.327	2.4277e-16	Switched Activated B Cells	Down in sepsis
TCF7	2.29984e-09	-1.24158	0.146	0.305	9.75133e-07	Switched Activated B Cells	Down in sepsis
SELL	2.09593e-08	-0.905638	0.38	0.562	8.88676e-06	Switched Activated B Cells	Down in sepsis
CCL5	1.10229e-15	-0.840385	0.37	0.641	4.67373e-13	Switched Activated B Cells	Down in sepsis
AIM2	3.03037e-05	-0.810876	0.196	0.327	0.0128488	Switched Activated B Cells	Down in sepsis
IGHG1	6.36785e-07	-0.760388	0.216	0.375	0.000269997	Switched Activated B Cells	Down in sepsis
CD40	1.20947e-09	-0.710232	0.476	0.67	5.12817e-07	Switched Activated B Cells	Down in sepsis
GNAI2	8.64394e-11	-0.657328	0.625	0.794	3.66503e-08	Switched Activated B Cells	Down in sepsis
CD27	2.66105e-07	-0.612663	0.559	0.708	0.000112829	Switched Activated B Cells	Down in sepsis
LY86	1.08233e-05	-0.54606	0.43	0.581	0.00458909	Switched Activated B Cells	Down in sepsis
CD52	4.29636e-09	-0.440382	0.934	0.975	1.82166e-06	Switched Activated B Cells	Down in sepsis
CD79B	3.53099e-05	-0.429584	0.753	0.813	0.0149714	Switched Activated B Cells	Down in sepsis
CD37	8.60523e-07	-0.392032	0.917	0.962	0.000364862	Switched Activated B Cells	Down in sepsis

## Sheet: Table S8
Supplementary Table 8. DEG in sepsis vs.bacteriema.
gene	p_val	avg_log2FC	pct.1	pct.2	p_val_adj	Cell	Status
CD3G	2.66635e-26	1.18431	0.488	0.286	1.13053e-23	Naïve CD4+ T Cells	Up in sepsis
ARL4C	7.05708e-38	0.824308	0.847	0.679	2.9922e-35	Naïve CD4+ T Cells	Up in sepsis
CD27	1.10715e-22	0.700659	0.74	0.568	4.69432e-20	Naïve CD4+ T Cells	Up in sepsis
IGBP1	3.27985e-06	0.501881	0.44	0.353	0.00139066	Naïve CD4+ T Cells	Up in sepsis
BTG1	3.45937e-30	0.478731	0.983	0.949	1.46677e-27	Naïve CD4+ T Cells	Up in sepsis
BIN2	3.49851e-07	0.45931	0.516	0.408	0.000148337	Naïve CD4+ T Cells	Up in sepsis
IL23R	4.22806e-10	0.446937	0.676	0.564	1.7927e-07	Naïve CD4+ T Cells	Up in sepsis
LAT	6.68389e-13	0.411745	0.84	0.756	2.83397e-10	Naïve CD4+ T Cells	Up in sepsis
FAM65B	6.4386e-08	0.406583	0.717	0.65	2.72997e-05	Naïve CD4+ T Cells	Up in sepsis
TRAC	1.63942e-32	0.381351	0.999	0.991	6.95114e-30	Naïve CD4+ T Cells	Up in sepsis
CD52	9.29966e-18	0.374565	0.982	0.974	3.94306e-15	Naïve CD4+ T Cells	Up in sepsis
GAPDH	8.46185e-13	0.372377	0.992	0.983	3.58782e-10	Naïve CD4+ T Cells	Up in sepsis
BCL11B	0.000105789	0.368498	0.478	0.4	0.0448546	Naïve CD4+ T Cells	Up in sepsis
CD4	1.93224e-13	0.344663	0.72	0.573	8.19271e-11	Naïve CD4+ T Cells	Up in sepsis
TRAT1	5.77901e-07	0.280022	0.683	0.588	0.00024503	Naïve CD4+ T Cells	Up in sepsis
CCR7	7.53467e-11	0.26681	0.927	0.876	3.1947e-08	Naïve CD4+ T Cells	Up in sepsis
LEF1	1.25959e-10	0.259517	0.908	0.829	5.34064e-08	Naïve CD4+ T Cells	Up in sepsis
TRBC2	1.10823e-05	0.258663	0.995	0.996	0.0046989	Naïve CD4+ T Cells	Up in sepsis
LTB	8.12324e-42	-1.2385	0.357	0.62	3.44425e-39	Naïve CD4+ T Cells	Down in sepsis
BIRC3	2.24048e-26	-1.01433	0.42	0.654	9.49965e-24	Naïve CD4+ T Cells	Down in sepsis
JUNB	1.53234e-15	-0.979128	0.201	0.338	6.49712e-13	Naïve CD4+ T Cells	Down in sepsis
CD74	2.72122e-40	-0.929797	0.617	0.759	1.1538e-37	Naïve CD4+ T Cells	Down in sepsis
PASK	2.419e-22	-0.908068	0.432	0.652	1.02566e-19	Naïve CD4+ T Cells	Down in sepsis
LGALS1	2.24467e-11	-0.874626	0.31	0.44	9.5174e-09	Naïve CD4+ T Cells	Down in sepsis
RUNX3	2.92905e-23	-0.755387	0.496	0.667	1.24192e-20	Naïve CD4+ T Cells	Down in sepsis
IL32	3.61816e-35	-0.689254	0.941	0.966	1.5341e-32	Naïve CD4+ T Cells	Down in sepsis
CCL5	4.1848e-06	-0.688873	0.379	0.464	0.00177436	Naïve CD4+ T Cells	Down in sepsis
RORA	1.63187e-10	-0.599839	0.284	0.427	6.91912e-08	Naïve CD4+ T Cells	Down in sepsis
TNFSF10	3.60702e-06	-0.576459	0.226	0.306	0.00152938	Naïve CD4+ T Cells	Down in sepsis
IL7R	1.0112e-16	-0.463249	0.907	0.925	4.28747e-14	Naïve CD4+ T Cells	Down in sepsis
CD63	8.24729e-07	-0.461341	0.322	0.41	0.000349685	Naïve CD4+ T Cells	Down in sepsis
IFITM2	1.40364e-06	-0.441258	0.473	0.562	0.000595144	Naïve CD4+ T Cells	Down in sepsis
IFITM3	1.98719e-05	-0.421348	0.315	0.372	0.00842571	Naïve CD4+ T Cells	Down in sepsis
IL4R	6.27397e-07	-0.40666	0.431	0.479	0.000266016	Naïve CD4+ T Cells	Down in sepsis
PTPRC	4.06066e-12	-0.307584	0.873	0.912	1.72172e-09	Naïve CD4+ T Cells	Down in sepsis
FYN	1.5647e-07	-0.302144	0.861	0.908	6.63433e-05	Naïve CD4+ T Cells	Down in sepsis
LAT	1.81028e-10	0.796758	0.523	0.428	7.6756e-08	CD69+ Naïve CD4+ T Cells	Up in sepsis
CD4	4.56847e-07	0.762636	0.329	0.209	0.000193703	CD69+ Naïve CD4+ T Cells	Up in sepsis
ARL4C	6.40679e-09	0.697328	0.62	0.481	2.71648e-06	CD69+ Naïve CD4+ T Cells	Up in sepsis
IL23R	1.11295e-14	0.677143	0.663	0.569	4.7189e-12	CD69+ Naïve CD4+ T Cells	Up in sepsis
BTG1	1.46197e-28	0.675013	0.994	0.982	6.19874e-26	CD69+ Naïve CD4+ T Cells	Up in sepsis
LEF1	3.98054e-09	0.611967	0.785	0.696	1.68775e-06	CD69+ Naïve CD4+ T Cells	Up in sepsis
JUN	5.35836e-07	0.559364	0.405	0.28	0.000227194	CD69+ Naïve CD4+ T Cells	Up in sepsis
CCND2	6.66409e-06	0.540626	0.447	0.381	0.00282557	CD69+ Naïve CD4+ T Cells	Up in sepsis
TRAT1	2.63271e-08	0.41734	0.843	0.776	1.11627e-05	CD69+ Naïve CD4+ T Cells	Up in sepsis
TRAC	1.08157e-09	0.414284	0.985	0.979	4.58583e-07	CD69+ Naïve CD4+ T Cells	Up in sepsis
CD2	5.11464e-05	0.398539	0.821	0.785	0.0216861	CD69+ Naïve CD4+ T Cells	Up in sepsis
FYB	7.96618e-05	0.391425	0.671	0.622	0.0337766	CD69+ Naïve CD4+ T Cells	Up in sepsis
PIK3IP1	8.5102e-14	0.336291	0.959	0.894	3.60833e-11	CD69+ Naïve CD4+ T Cells	Up in sepsis
LTA	0.000106544	0.335347	0.512	0.519	0.0451747	CD69+ Naïve CD4+ T Cells	Up in sepsis
CCR7	1.23796e-11	0.303583	0.903	0.785	5.24896e-09	CD69+ Naïve CD4+ T Cells	Up in sepsis
HLA-A	2.42371e-08	-0.259689	0.999	1	1.02765e-05	CD69+ Naïve CD4+ T Cells	Down in sepsis
HLA-B	3.72484e-15	-0.29083	1	1	1.57933e-12	CD69+ Naïve CD4+ T Cells	Down in sepsis
TNFRSF25	3.96703e-05	-0.431079	0.422	0.496	0.0168202	CD69+ Naïve CD4+ T Cells	Down in sepsis
IL32	2.29512e-09	-0.558224	0.879	0.923	9.7313e-07	CD69+ Naïve CD4+ T Cells	Down in sepsis
LGALS1	3.54024e-05	-0.677532	0.411	0.546	0.0150106	CD69+ Naïve CD4+ T Cells	Down in sepsis
S100A10	1.481e-07	-0.684785	0.627	0.702	6.27944e-05	CD69+ Naïve CD4+ T Cells	Down in sepsis
PDIA6	1.20422e-06	-0.690855	0.268	0.419	0.000510588	CD69+ Naïve CD4+ T Cells	Down in sepsis
FAS	5.86577e-06	-0.713925	0.331	0.504	0.00248709	CD69+ Naïve CD4+ T Cells	Down in sepsis
CCL5	3.37728e-07	-0.747381	0.346	0.516	0.000143197	CD69+ Naïve CD4+ T Cells	Down in sepsis
PASK	7.63213e-07	-0.749764	0.518	0.617	0.000323602	CD69+ Naïve CD4+ T Cells	Down in sepsis
CD63	1.48001e-07	-0.948796	0.192	0.333	6.27524e-05	CD69+ Naïve CD4+ T Cells	Down in sepsis
LTB	1.57117e-13	-1.0285	0.305	0.513	6.66175e-11	CD69+ Naïve CD4+ T Cells	Down in sepsis
CD3G	4.9526e-07	0.960202	0.453	0.283	0.00020999	CM CD4+ T Cells	Up in sepsis
CD27	1.6549e-12	0.883444	0.679	0.412	7.01677e-10	CM CD4+ T Cells	Up in sepsis
ARL4C	1.1795e-14	0.835301	0.815	0.615	5.00109e-12	CM CD4+ T Cells	Up in sepsis
BIN2	1.08383e-06	0.792406	0.541	0.364	0.000459543	CM CD4+ T Cells	Up in sepsis
CD4	1.26874e-16	0.785642	0.772	0.481	5.37946e-14	CM CD4+ T Cells	Up in sepsis
FYB	1.61004e-10	0.686812	0.819	0.706	6.82657e-08	CM CD4+ T Cells	Up in sepsis
FAM65B	2.56237e-07	0.664468	0.739	0.572	0.000108645	CM CD4+ T Cells	Up in sepsis
LEF1	1.50414e-09	0.604886	0.866	0.711	6.37754e-07	CM CD4+ T Cells	Up in sepsis
IL23R	5.42287e-07	0.593	0.678	0.513	0.00022993	CM CD4+ T Cells	Up in sepsis
TRAT1	1.83447e-05	0.577514	0.705	0.572	0.00777813	CM CD4+ T Cells	Up in sepsis
TRAC	6.3029e-19	0.564487	0.998	1	2.67243e-16	CM CD4+ T Cells	Up in sepsis
CD5	7.63374e-09	0.559196	0.797	0.631	3.23671e-06	CM CD4+ T Cells	Up in sepsis
CCR7	5.23476e-14	0.540467	0.872	0.626	2.21954e-11	CM CD4+ T Cells	Up in sepsis
CD52	1.2376e-10	0.479451	0.981	0.957	5.24742e-08	CM CD4+ T Cells	Up in sepsis
SELL	9.54487e-09	0.464961	0.821	0.62	4.04703e-06	CM CD4+ T Cells	Up in sepsis
BTG1	1.42371e-11	0.461835	0.988	0.968	6.03653e-09	CM CD4+ T Cells	Up in sepsis
PIK3IP1	2.03192e-09	0.44067	0.974	0.92	8.61535e-07	CM CD4+ T Cells	Up in sepsis
CD6	2.01461e-06	0.269273	0.949	0.861	0.000854196	CM CD4+ T Cells	Up in sepsis
LCK	2.11693e-06	0.230498	0.924	0.85	0.00089758	CM CD4+ T Cells	Up in sepsis
CD8A	1.64829e-37	-3.97505	0.056	0.401	6.98876e-35	CM CD4+ T Cells	Down in sepsis
CD8B	2.00906e-27	-3.57318	0.03	0.305	8.51839e-25	CM CD4+ T Cells	Down in sepsis
KLRK1	3.03339e-29	-3.41227	0.052	0.337	1.28616e-26	CM CD4+ T Cells	Down in sepsis
CCL5	3.70189e-14	-2.20499	0.378	0.567	1.5696e-11	CM CD4+ T Cells	Down in sepsis
CST7	3.71512e-13	-1.83768	0.15	0.385	1.57521e-10	CM CD4+ T Cells	Down in sepsis
APOBEC3G	4.36957e-10	-1.29664	0.271	0.433	1.8527e-07	CM CD4+ T Cells	Down in sepsis
HLA-DPA1	1.25618e-05	-1.07346	0.18	0.321	0.00532621	CM CD4+ T Cells	Down in sepsis
LGALS1	1.15017e-07	-1.06901	0.372	0.529	4.87671e-05	CM CD4+ T Cells	Down in sepsis
LTB	3.21823e-07	-1.00973	0.354	0.513	0.000136453	CM CD4+ T Cells	Down in sepsis
RUNX3	1.07664e-08	-0.839686	0.554	0.738	4.56496e-06	CM CD4+ T Cells	Down in sepsis
JUNB	8.2637e-06	-0.832554	0.225	0.412	0.00350381	CM CD4+ T Cells	Down in sepsis
BIRC3	1.88311e-07	-0.779215	0.479	0.674	7.98439e-05	CM CD4+ T Cells	Down in sepsis
CD74	1.08909e-10	-0.729289	0.657	0.759	4.61772e-08	CM CD4+ T Cells	Down in sepsis
IL32	2.27328e-10	-0.589689	0.951	0.984	9.63872e-08	CM CD4+ T Cells	Down in sepsis
HLA-B	4.49712e-09	-0.227785	1	1	1.90678e-06	CM CD4+ T Cells	Down in sepsis
SELL	6.75596e-25	0.808218	0.717	0.508	2.86453e-22	Th1 Cells	Up in sepsis
CD3G	3.21361e-12	0.745109	0.45	0.315	1.36257e-09	Th1 Cells	Up in sepsis
CD27	2.63957e-17	0.61506	0.663	0.469	1.11918e-14	Th1 Cells	Up in sepsis
ARL4C	3.3904e-17	0.55787	0.796	0.67	1.43753e-14	Th1 Cells	Up in sepsis
FOXP1	2.83096e-05	0.554255	0.336	0.249	0.0120033	Th1 Cells	Up in sepsis
BIN2	5.73763e-07	0.505083	0.474	0.369	0.000243276	Th1 Cells	Up in sepsis
IL23R	1.00394e-09	0.446249	0.659	0.544	4.25672e-07	Th1 Cells	Up in sepsis
IGBP1	1.87552e-05	0.431172	0.453	0.362	0.0079522	Th1 Cells	Up in sepsis
PIK3IP1	1.09488e-16	0.408919	0.954	0.927	4.64227e-14	Th1 Cells	Up in sepsis
FYB	2.43986e-10	0.400495	0.82	0.731	1.0345e-07	Th1 Cells	Up in sepsis
FAM65B	1.30241e-07	0.393611	0.679	0.574	5.5222e-05	Th1 Cells	Up in sepsis
CD4	8.6163e-09	0.390125	0.799	0.719	3.65331e-06	Th1 Cells	Up in sepsis
BTG1	7.64867e-16	0.384447	0.979	0.959	3.24304e-13	Th1 Cells	Up in sepsis
PASK	3.23224e-06	0.379915	0.644	0.537	0.00137047	Th1 Cells	Up in sepsis
CXCR4	3.9423e-08	0.364494	0.977	0.974	1.67153e-05	Th1 Cells	Up in sepsis
CCR7	1.34858e-09	0.354989	0.742	0.616	5.71798e-07	Th1 Cells	Up in sepsis
GAPDH	1.58164e-08	0.339472	0.996	0.994	6.70614e-06	Th1 Cells	Up in sepsis
TRAC	4.01178e-14	0.271581	0.997	0.998	1.701e-11	Th1 Cells	Up in sepsis
LTB	2.47302e-15	-0.918397	0.291	0.448	1.04856e-12	Th1 Cells	Down in sepsis
CCL5	6.81864e-22	-0.901154	0.52	0.687	2.8911e-19	Th1 Cells	Down in sepsis
JUNB	3.24758e-11	-0.81317	0.22	0.337	1.37697e-08	Th1 Cells	Down in sepsis
LGALS1	2.63321e-14	-0.798664	0.41	0.578	1.11648e-11	Th1 Cells	Down in sepsis
APOBEC3G	7.107e-12	-0.667672	0.369	0.508	3.01337e-09	Th1 Cells	Down in sepsis
CD74	5.27907e-13	-0.657384	0.671	0.74	2.23833e-10	Th1 Cells	Down in sepsis
HLA-DPA1	2.02266e-07	-0.576366	0.266	0.326	8.5761e-05	Th1 Cells	Down in sepsis
CXCR3	5.96121e-08	-0.530916	0.385	0.51	2.52755e-05	Th1 Cells	Down in sepsis
CST7	1.86909e-06	-0.486697	0.309	0.422	0.000792494	Th1 Cells	Down in sepsis
TNFRSF25	7.02328e-07	-0.483918	0.336	0.435	0.000297787	Th1 Cells	Down in sepsis
IFNGR1	5.48168e-05	-0.466018	0.248	0.331	0.0232423	Th1 Cells	Down in sepsis
BIRC3	2.40081e-05	-0.442346	0.465	0.554	0.0101794	Th1 Cells	Down in sepsis
TNFSF10	4.36197e-06	-0.398865	0.312	0.429	0.00184947	Th1 Cells	Down in sepsis
HLA-B	9.85561e-64	-0.322812	1	1	4.17878e-61	Th1 Cells	Down in sepsis
RUNX3	1.35634e-05	-0.30677	0.649	0.734	0.00575087	Th1 Cells	Down in sepsis
IL32	1.12675e-06	-0.277963	0.97	0.981	0.000477743	Th1 Cells	Down in sepsis
GNAI2	8.05224e-05	-0.269472	0.612	0.701	0.0341415	Th1 Cells	Down in sepsis
CD3G	8.78953e-17	0.967574	0.438	0.287	3.72676e-14	Th2 Cells	Up in sepsis
CD27	2.08275e-18	0.723026	0.608	0.408	8.83088e-16	Th2 Cells	Up in sepsis
IL23R	1.17255e-20	0.672843	0.688	0.488	4.97162e-18	Th2 Cells	Up in sepsis
ARL4C	8.14131e-19	0.582046	0.825	0.715	3.45192e-16	Th2 Cells	Up in sepsis
BTG1	6.73871e-30	0.568426	0.974	0.953	2.85721e-27	Th2 Cells	Up in sepsis
TRIB2	0.000113936	0.518974	0.311	0.253	0.048309	Th2 Cells	Up in sepsis
CD4	1.30547e-16	0.479131	0.81	0.672	5.53518e-14	Th2 Cells	Up in sepsis
PIK3IP1	1.26253e-22	0.464401	0.969	0.924	5.35313e-20	Th2 Cells	Up in sepsis
FYB	2.96741e-12	0.409787	0.858	0.818	1.25818e-09	Th2 Cells	Up in sepsis
TRAT1	6.02142e-10	0.409564	0.809	0.75	2.55308e-07	Th2 Cells	Up in sepsis
FAM65B	4.47438e-07	0.374803	0.754	0.693	0.000189714	Th2 Cells	Up in sepsis
LAT	9.01981e-09	0.373713	0.817	0.732	3.8244e-06	Th2 Cells	Up in sepsis
GIMAP2	5.44578e-06	0.363485	0.735	0.67	0.00230901	Th2 Cells	Up in sepsis
CXCR4	7.44171e-08	0.345315	0.955	0.952	3.15529e-05	Th2 Cells	Up in sepsis
SELL	3.55686e-09	0.333977	0.81	0.687	1.50811e-06	Th2 Cells	Up in sepsis
TRAC	6.44848e-19	0.307782	0.997	0.996	2.73416e-16	Th2 Cells	Up in sepsis
CD44	5.14249e-12	0.29763	0.969	0.955	2.18041e-09	Th2 Cells	Up in sepsis
CD3D	5.34362e-09	0.284861	0.97	0.953	2.26569e-06	Th2 Cells	Up in sepsis
CCR7	5.40055e-09	0.284701	0.81	0.698	2.28983e-06	Th2 Cells	Up in sepsis
CD52	2.05867e-07	0.263299	0.992	0.989	8.72877e-05	Th2 Cells	Up in sepsis
LTB	7.65019e-44	-1.29226	0.391	0.661	3.24368e-41	Th2 Cells	Down in sepsis
JUNB	1.16603e-21	-1.07616	0.25	0.445	4.94395e-19	Th2 Cells	Down in sepsis
CCL5	5.79159e-12	-0.872712	0.321	0.477	2.45563e-09	Th2 Cells	Down in sepsis
LGALS1	1.40384e-13	-0.767202	0.436	0.601	5.95228e-11	Th2 Cells	Down in sepsis
TNFRSF25	3.3371e-12	-0.736515	0.363	0.501	1.41493e-09	Th2 Cells	Down in sepsis
LGALS3	4.22997e-05	-0.616204	0.206	0.3	0.0179351	Th2 Cells	Down in sepsis
TNFSF10	7.32979e-08	-0.545028	0.38	0.507	3.10783e-05	Th2 Cells	Down in sepsis
RUNX3	2.77728e-13	-0.534512	0.649	0.762	1.17757e-10	Th2 Cells	Down in sepsis
CD74	1.07163e-14	-0.527808	0.697	0.784	4.54369e-12	Th2 Cells	Down in sepsis
BIRC3	1.44841e-10	-0.506424	0.591	0.726	6.14125e-08	Th2 Cells	Down in sepsis
IL32	1.10953e-26	-0.484622	0.98	0.989	4.7044e-24	Th2 Cells	Down in sepsis
IFITM2	7.77466e-10	-0.44442	0.59	0.633	3.29646e-07	Th2 Cells	Down in sepsis
CD63	8.6452e-06	-0.400361	0.457	0.568	0.00366556	Th2 Cells	Down in sepsis
GNAI2	7.96078e-07	-0.344861	0.616	0.739	0.000337537	Th2 Cells	Down in sepsis
TCF7	2.50489e-05	-0.316062	0.633	0.73	0.0106207	Th2 Cells	Down in sepsis
HLA-B	9.1074e-60	-0.314394	1	1	3.86154e-57	Th2 Cells	Down in sepsis
KLRB1	1.51292e-22	1.08042	0.705	0.467	6.4148e-20	Th17 Cells	Up in sepsis
CD3G	1.418e-13	0.977066	0.508	0.328	6.01234e-11	Th17 Cells	Up in sepsis
ITGA4	3.0285e-07	0.802325	0.37	0.229	0.000128409	Th17 Cells	Up in sepsis
ARL4C	1.8591e-13	0.626993	0.801	0.672	7.88258e-11	Th17 Cells	Up in sepsis
CCR7	7.13329e-07	0.412245	0.742	0.617	0.000302451	Th17 Cells	Up in sepsis
PIK3IP1	3.00288e-13	0.408342	0.956	0.887	1.27322e-10	Th17 Cells	Up in sepsis
CD4	1.58822e-06	0.40437	0.81	0.71	0.000673406	Th17 Cells	Up in sepsis
CXCR4	9.38975e-07	0.348416	0.964	0.93	0.000398126	Th17 Cells	Up in sepsis
CD52	2.55367e-07	0.285969	0.986	0.98	0.000108276	Th17 Cells	Up in sepsis
LTB	2.79523e-17	-1.00747	0.386	0.551	1.18518e-14	Th17 Cells	Down in sepsis
JUNB	1.98011e-08	-0.887666	0.235	0.351	8.39567e-06	Th17 Cells	Down in sepsis
BIRC3	1.83036e-12	-0.745563	0.484	0.626	7.76074e-10	Th17 Cells	Down in sepsis
LGALS1	8.48942e-08	-0.56402	0.573	0.675	3.59951e-05	Th17 Cells	Down in sepsis
RUNX3	2.41215e-07	-0.449964	0.652	0.699	0.000102275	Th17 Cells	Down in sepsis
CD74	4.67176e-07	-0.363115	0.681	0.678	0.000198083	Th17 Cells	Down in sepsis
CD63	1.1945e-05	-0.338672	0.539	0.571	0.00506468	Th17 Cells	Down in sepsis
HLA-B	1.98691e-46	-0.301509	1	1	8.42449e-44	Th17 Cells	Down in sepsis
CD52	2.21453e-12	0.61249	0.984	0.952	9.38958e-10	Treg Cells	Up in sepsis
JUNB	4.89312e-06	-1.01698	0.192	0.339	0.00207468	Treg Cells	Down in sepsis
LTB	1.83295e-05	-0.942258	0.188	0.312	0.00777169	Treg Cells	Down in sepsis
FYN	1.06097e-08	-0.563983	0.919	0.968	4.49851e-06	Treg Cells	Down in sepsis
LEF1	1.0194e-45	1.42912	0.915	0.687	4.32225e-43	Naïve CD8+ T Cells	Up in sepsis
CD3G	5.54685e-12	1.24161	0.438	0.275	2.35187e-09	Naïve CD8+ T Cells	Up in sepsis
ITGAE	1.88952e-07	1.08645	0.345	0.209	8.01156e-05	Naïve CD8+ T Cells	Up in sepsis
CBLB	4.05464e-08	1.08119	0.322	0.187	1.71917e-05	Naïve CD8+ T Cells	Up in sepsis
PIK3IP1	1.92425e-35	1.01033	0.976	0.899	8.15883e-33	Naïve CD8+ T Cells	Up in sepsis
CD27	1.7553e-19	1.00228	0.762	0.576	7.44249e-17	Naïve CD8+ T Cells	Up in sepsis
CD6	6.70155e-37	0.947153	0.923	0.788	2.84146e-34	Naïve CD8+ T Cells	Up in sepsis
FOXP1	1.12939e-05	0.833405	0.386	0.31	0.00478863	Naïve CD8+ T Cells	Up in sepsis
LAT	1.46156e-10	0.727214	0.821	0.731	6.19701e-08	Naïve CD8+ T Cells	Up in sepsis
IL2RB	9.16717e-08	0.698926	0.575	0.487	3.88688e-05	Naïve CD8+ T Cells	Up in sepsis
DOCK8	6.87915e-08	0.68759	0.586	0.506	2.91676e-05	Naïve CD8+ T Cells	Up in sepsis
LCK	1.01633e-13	0.649888	0.944	0.861	4.30922e-11	Naïve CD8+ T Cells	Up in sepsis
CD52	7.65098e-12	0.563355	0.976	1	3.24402e-09	Naïve CD8+ T Cells	Up in sepsis
TRBC2	6.73467e-10	0.539202	0.995	0.994	2.8555e-07	Naïve CD8+ T Cells	Up in sepsis
TRAC	7.97675e-19	0.518667	0.99	1	3.38214e-16	Naïve CD8+ T Cells	Up in sepsis
BAX	8.37799e-06	0.511922	0.628	0.585	0.00355227	Naïve CD8+ T Cells	Up in sepsis
CD8B	3.77121e-07	0.48844	0.828	0.851	0.000159899	Naïve CD8+ T Cells	Up in sepsis
CD3D	1.92611e-09	0.469871	0.974	0.987	8.16669e-07	Naïve CD8+ T Cells	Up in sepsis
CD5	2.5699e-06	0.413726	0.702	0.671	0.00108964	Naïve CD8+ T Cells	Up in sepsis
ARL4C	2.51433e-05	0.332373	0.792	0.712	0.0106608	Naïve CD8+ T Cells	Up in sepsis
CCR7	6.09191e-11	0.300236	0.918	0.82	2.58297e-08	Naïve CD8+ T Cells	Up in sepsis
RGS1	2.29307e-24	-1.82005	0.177	0.557	9.72261e-22	Naïve CD8+ T Cells	Down in sepsis
FAS	9.10122e-14	-1.60535	0.105	0.354	3.85892e-11	Naïve CD8+ T Cells	Down in sepsis
JUNB	4.05715e-11	-1.23081	0.166	0.405	1.72023e-08	Naïve CD8+ T Cells	Down in sepsis
IL4R	5.07959e-22	-1.20994	0.473	0.759	2.15374e-19	Naïve CD8+ T Cells	Down in sepsis
BIRC3	1.08264e-17	-1.18032	0.419	0.747	4.59039e-15	Naïve CD8+ T Cells	Down in sepsis
LTB	7.90989e-09	-1.042	0.238	0.491	3.35379e-06	Naïve CD8+ T Cells	Down in sepsis
TNFSF10	5.21666e-07	-1.01986	0.142	0.32	0.000221186	Naïve CD8+ T Cells	Down in sepsis
LGALS1	5.10082e-17	-0.938283	0.451	0.737	2.16275e-14	Naïve CD8+ T Cells	Down in sepsis
ICOS	1.38281e-06	-0.863111	0.137	0.313	0.000586313	Naïve CD8+ T Cells	Down in sepsis
CD74	2.69715e-12	-0.859674	0.588	0.842	1.14359e-09	Naïve CD8+ T Cells	Down in sepsis
CST7	9.50721e-08	-0.840372	0.138	0.323	4.03106e-05	Naïve CD8+ T Cells	Down in sepsis
RUNX3	1.20529e-20	-0.817304	0.691	0.921	5.11042e-18	Naïve CD8+ T Cells	Down in sepsis
IL32	1.68943e-25	-0.805049	0.971	0.994	7.16319e-23	Naïve CD8+ T Cells	Down in sepsis
IL7R	1.17924e-27	-0.669023	0.908	0.991	4.99997e-25	Naïve CD8+ T Cells	Down in sepsis
APOBEC3G	2.24456e-05	-0.645545	0.324	0.538	0.00951694	Naïve CD8+ T Cells	Down in sepsis
PDIA6	3.93292e-05	-0.524475	0.396	0.614	0.0166756	Naïve CD8+ T Cells	Down in sepsis
HLA-B	6.38755e-44	-0.51114	1	1	2.70832e-41	Naïve CD8+ T Cells	Down in sepsis
FYN	6.2768e-08	-0.410245	0.787	0.93	2.66136e-05	Naïve CD8+ T Cells	Down in sepsis
CD27	7.64765e-27	1.02901	0.719	0.479	3.2426e-24	EM CD8+ T Cells	Up in sepsis
PASK	4.5476e-14	0.915806	0.64	0.523	1.92818e-11	EM CD8+ T Cells	Up in sepsis
YBX3	2.54402e-09	0.906065	0.322	0.189	1.07867e-06	EM CD8+ T Cells	Up in sepsis
GZMK	1.95689e-06	0.797495	0.334	0.21	0.00082972	EM CD8+ T Cells	Up in sepsis
LEF1	8.32167e-14	0.76977	0.652	0.483	3.52839e-11	EM CD8+ T Cells	Up in sepsis
CD3G	2.28928e-09	0.761953	0.465	0.34	9.70654e-07	EM CD8+ T Cells	Up in sepsis
CBLB	9.61274e-05	0.692388	0.353	0.263	0.040758	EM CD8+ T Cells	Up in sepsis
PIK3IP1	2.1919e-22	0.609587	0.943	0.892	9.29365e-20	EM CD8+ T Cells	Up in sepsis
TRAT1	2.08204e-07	0.570156	0.576	0.464	8.82785e-05	EM CD8+ T Cells	Up in sepsis
CCR7	1.61383e-16	0.56371	0.714	0.501	6.84265e-14	EM CD8+ T Cells	Up in sepsis
FAM65B	2.04682e-08	0.539309	0.634	0.499	8.67851e-06	EM CD8+ T Cells	Up in sepsis
LAT	2.12968e-11	0.514243	0.759	0.688	9.02984e-09	EM CD8+ T Cells	Up in sepsis
IGBP1	8.28161e-07	0.495269	0.468	0.338	0.00035114	EM CD8+ T Cells	Up in sepsis
CD5	8.46659e-08	0.44138	0.701	0.585	3.58983e-05	EM CD8+ T Cells	Up in sepsis
SELL	1.08673e-05	0.437856	0.63	0.513	0.00460773	EM CD8+ T Cells	Up in sepsis
FYB	8.56035e-08	0.406512	0.738	0.668	3.62959e-05	EM CD8+ T Cells	Up in sepsis
GAPDH	1.46552e-15	0.40004	0.997	1	6.21379e-13	EM CD8+ T Cells	Up in sepsis
CXCR4	6.5917e-07	0.386779	0.978	0.974	0.000279488	EM CD8+ T Cells	Up in sepsis
ARL4C	2.53297e-06	0.354905	0.729	0.637	0.00107398	EM CD8+ T Cells	Up in sepsis
CD6	1.13059e-06	0.351813	0.879	0.837	0.000479371	EM CD8+ T Cells	Up in sepsis
IL2RB	0.000116754	0.344671	0.791	0.782	0.0495036	EM CD8+ T Cells	Up in sepsis
LCK	7.62918e-05	0.250186	0.906	0.888	0.0323477	EM CD8+ T Cells	Up in sepsis
NKG7	2.92456e-14	-1.14037	0.395	0.568	1.24001e-11	EM CD8+ T Cells	Down in sepsis
LGALS1	1.64852e-20	-0.970591	0.502	0.721	6.98974e-18	EM CD8+ T Cells	Down in sepsis
LTB	6.21137e-09	-0.876163	0.225	0.385	2.63362e-06	EM CD8+ T Cells	Down in sepsis
FAS	2.63808e-07	-0.868637	0.196	0.32	0.000111855	EM CD8+ T Cells	Down in sepsis
BIRC3	1.12528e-12	-0.731389	0.493	0.682	4.7712e-10	EM CD8+ T Cells	Down in sepsis
TNFSF10	6.6879e-05	-0.730363	0.26	0.356	0.0283567	EM CD8+ T Cells	Down in sepsis
JUNB	1.90432e-05	-0.725848	0.222	0.328	0.00807431	EM CD8+ T Cells	Down in sepsis
IL4R	8.06941e-07	-0.546432	0.476	0.534	0.000342143	EM CD8+ T Cells	Down in sepsis
IL32	2.94311e-18	-0.477406	0.987	1	1.24788e-15	EM CD8+ T Cells	Down in sepsis
CD74	1.93288e-10	-0.39002	0.743	0.892	8.1954e-08	EM CD8+ T Cells	Down in sepsis
RORA	5.01133e-05	-0.384851	0.323	0.45	0.021248	EM CD8+ T Cells	Down in sepsis
HLA-B	2.07655e-48	-0.343295	1	1	8.80456e-46	EM CD8+ T Cells	Down in sepsis
RUNX3	1.48381e-05	-0.278523	0.843	0.91	0.00629137	EM CD8+ T Cells	Down in sepsis
GZMK	5.71243e-54	3.67939	0.416	0.063	2.42207e-51	TD CD8+ T Cells	Up in sepsis
CD27	1.35792e-42	2.56792	0.436	0.088	5.75758e-40	TD CD8+ T Cells	Up in sepsis
TRAT1	6.64578e-41	2.35026	0.445	0.107	2.81781e-38	TD CD8+ T Cells	Up in sepsis
DUSP4	5.31029e-31	1.99612	0.35	0.094	2.25156e-28	TD CD8+ T Cells	Up in sepsis
DUSP2	1.03987e-22	1.76006	0.451	0.163	4.40903e-20	TD CD8+ T Cells	Up in sepsis
CCR7	8.79458e-28	1.7582	0.384	0.11	3.7289e-25	TD CD8+ T Cells	Up in sepsis
LEF1	1.47335e-12	1.39614	0.335	0.206	6.24699e-10	TD CD8+ T Cells	Up in sepsis
CCR5	1.02379e-12	1.32477	0.306	0.173	4.34088e-10	TD CD8+ T Cells	Up in sepsis
GAPDH	2.07585e-41	0.988221	0.986	0.973	8.80162e-39	TD CD8+ T Cells	Up in sepsis
CD8B	2.48395e-20	0.955308	0.795	0.74	1.0532e-17	TD CD8+ T Cells	Up in sepsis
RGS1	1.07422e-08	0.947699	0.312	0.154	4.55468e-06	TD CD8+ T Cells	Up in sepsis
FYB	4.83529e-17	0.880214	0.647	0.508	2.05017e-14	TD CD8+ T Cells	Up in sepsis
CXCR4	2.34914e-21	0.849668	0.951	0.966	9.96037e-19	TD CD8+ T Cells	Up in sepsis
ITGA4	4.99265e-07	0.828513	0.367	0.262	0.000211689	TD CD8+ T Cells	Up in sepsis
STAT5A	1.26743e-05	0.802975	0.399	0.309	0.00537391	TD CD8+ T Cells	Up in sepsis
CD44	2.46967e-24	0.782269	0.939	0.901	1.04714e-21	TD CD8+ T Cells	Up in sepsis
CBLB	1.29922e-05	0.74726	0.399	0.289	0.00550868	TD CD8+ T Cells	Up in sepsis
S100A10	4.97567e-15	0.745145	0.835	0.79	2.10968e-12	TD CD8+ T Cells	Up in sepsis
ARL4C	2.37064e-09	0.736749	0.63	0.526	1.00515e-06	TD CD8+ T Cells	Up in sepsis
IL2RB	2.36762e-15	0.714847	0.844	0.849	1.00387e-12	TD CD8+ T Cells	Up in sepsis
GIMAP5	6.60868e-08	0.648341	0.592	0.553	2.80208e-05	TD CD8+ T Cells	Up in sepsis
SELL	5.93962e-06	0.640294	0.315	0.235	0.0025184	TD CD8+ T Cells	Up in sepsis
TCF7	3.94896e-06	0.637937	0.37	0.324	0.00167436	TD CD8+ T Cells	Up in sepsis
FYN	4.65769e-10	0.635787	0.936	0.928	1.97486e-07	TD CD8+ T Cells	Up in sepsis
LCK	4.50218e-14	0.599289	0.884	0.871	1.90892e-11	TD CD8+ T Cells	Up in sepsis
IL7R	6.45372e-05	0.594888	0.708	0.628	0.0273638	TD CD8+ T Cells	Up in sepsis
CD3G	5.56568e-07	0.58568	0.526	0.505	0.000235985	TD CD8+ T Cells	Up in sepsis
GIMAP2	1.56388e-08	0.578193	0.598	0.496	6.63085e-06	TD CD8+ T Cells	Up in sepsis
CD7	2.39544e-06	0.557491	0.303	0.321	0.00101567	TD CD8+ T Cells	Up in sepsis
IL23R	1.44595e-05	0.546212	0.355	0.297	0.00613081	TD CD8+ T Cells	Up in sepsis
ITGB2	0.000115837	0.494372	0.549	0.576	0.0491147	TD CD8+ T Cells	Up in sepsis
CXCR3	1.0611e-11	0.485317	0.691	0.751	4.49908e-09	TD CD8+ T Cells	Up in sepsis
BTG1	5.86599e-11	0.484431	0.928	0.94	2.48718e-08	TD CD8+ T Cells	Up in sepsis
IGBP1	9.80086e-05	0.451952	0.303	0.269	0.0415557	TD CD8+ T Cells	Up in sepsis
CD48	5.89023e-05	0.413237	0.847	0.872	0.0249746	TD CD8+ T Cells	Up in sepsis
TRAC	9.10373e-08	0.337552	0.971	0.992	3.85998e-05	TD CD8+ T Cells	Up in sepsis
ZNF683	2.72984e-67	-2.60526	0.15	0.708	1.15745e-64	TD CD8+ T Cells	Down in sepsis
GNLY	2.59304e-77	-2.30038	0.263	0.851	1.09945e-74	TD CD8+ T Cells	Down in sepsis
GZMH	7.32335e-51	-1.65913	0.309	0.814	3.1051e-48	TD CD8+ T Cells	Down in sepsis
KLRD1	1.09905e-21	-1.43397	0.225	0.58	4.65998e-19	TD CD8+ T Cells	Down in sepsis
GZMB	6.33388e-39	-1.20271	0.286	0.744	2.68557e-36	TD CD8+ T Cells	Down in sepsis
CCL4	1.4083e-11	-1.04685	0.266	0.53	5.97118e-09	TD CD8+ T Cells	Down in sepsis
NKG7	8.45647e-41	-1.02643	0.754	0.942	3.58554e-38	TD CD8+ T Cells	Down in sepsis
EOMES	7.99489e-08	-0.59531	0.338	0.573	3.38983e-05	TD CD8+ T Cells	Down in sepsis
CTSW	4.00752e-07	-0.521676	0.405	0.624	0.000169919	TD CD8+ T Cells	Down in sepsis
PRF1	1.92848e-06	-0.497655	0.364	0.585	0.000817674	TD CD8+ T Cells	Down in sepsis
TRBC2	1.45102e-11	-0.396455	0.98	0.999	6.15232e-09	TD CD8+ T Cells	Down in sepsis
TBX21	1.22998e-05	-0.38669	0.367	0.545	0.0052151	TD CD8+ T Cells	Down in sepsis
CD6	1.65303e-08	-0.362809	0.85	0.957	7.00884e-06	TD CD8+ T Cells	Down in sepsis
CCL5	6.38064e-11	-0.333359	0.934	0.976	2.70539e-08	TD CD8+ T Cells	Down in sepsis
HLA-B	4.51299e-42	-0.314853	1	1	1.91351e-39	TD CD8+ T Cells	Down in sepsis
LGALS1	7.16663e-06	-0.29982	0.387	0.597	0.00303865	TD CD8+ T Cells	Down in sepsis
LEF1	3.63699e-15	2.57857	0.514	0.133	1.54208e-12	TD CD8+ T Cells 2	Up in sepsis
TRAT1	1.37238e-11	2.47393	0.423	0.111	5.81888e-09	TD CD8+ T Cells 2	Up in sepsis
CD27	2.76096e-11	2.31566	0.486	0.12	1.17065e-08	TD CD8+ T Cells 2	Up in sepsis
LGALS3	1.77104e-14	2.10525	0.477	0.188	7.50921e-12	TD CD8+ T Cells 2	Up in sepsis
CCR7	2.35141e-10	2.09273	0.423	0.098	9.96998e-08	TD CD8+ T Cells 2	Up in sepsis
RGS1	3.90295e-07	1.96262	0.405	0.136	0.000165485	TD CD8+ T Cells 2	Up in sepsis
IL7R	5.6893e-17	1.76144	0.838	0.489	2.41226e-14	TD CD8+ T Cells 2	Up in sepsis
SELL	5.93392e-08	1.73472	0.432	0.209	2.51598e-05	TD CD8+ T Cells 2	Up in sepsis
PASK	5.42727e-07	1.72512	0.396	0.193	0.000230116	TD CD8+ T Cells 2	Up in sepsis
ITGA4	1.69965e-08	1.68901	0.459	0.223	7.2065e-06	TD CD8+ T Cells 2	Up in sepsis
TCF7	3.71317e-11	1.68571	0.505	0.258	1.57438e-08	TD CD8+ T Cells 2	Up in sepsis
IL23R	3.31401e-10	1.67262	0.604	0.288	1.40514e-07	TD CD8+ T Cells 2	Up in sepsis
S100A10	3.60929e-23	1.50838	0.937	0.796	1.53034e-20	TD CD8+ T Cells 2	Up in sepsis
ITGAE	1.84837e-06	1.47431	0.514	0.383	0.000783707	TD CD8+ T Cells 2	Up in sepsis
BTG1	2.09036e-21	1.37868	0.946	0.935	8.86314e-19	TD CD8+ T Cells 2	Up in sepsis
XBP1	5.24467e-06	1.36062	0.532	0.304	0.00222374	TD CD8+ T Cells 2	Up in sepsis
IL4R	1.64322e-05	1.2498	0.495	0.22	0.00696726	TD CD8+ T Cells 2	Up in sepsis
CD44	1.1581e-12	1.11497	0.937	0.886	4.91034e-10	TD CD8+ T Cells 2	Up in sepsis
ARL4C	8.15366e-08	1.08	0.712	0.584	3.45715e-05	TD CD8+ T Cells 2	Up in sepsis
CXCR4	9.03788e-11	1.04172	0.973	0.973	3.83206e-08	TD CD8+ T Cells 2	Up in sepsis
CD7	6.03447e-05	1.04013	0.405	0.378	0.0255861	TD CD8+ T Cells 2	Up in sepsis
IGBP1	5.48763e-05	1.00656	0.405	0.288	0.0232676	TD CD8+ T Cells 2	Up in sepsis
GAPDH	4.67859e-21	1.00185	0.964	1	1.98372e-18	TD CD8+ T Cells 2	Up in sepsis
PIK3IP1	6.6226e-06	0.712259	0.892	0.908	0.00280798	TD CD8+ T Cells 2	Up in sepsis
IL2RB	1.52042e-07	0.616501	0.829	0.87	6.44659e-05	TD CD8+ T Cells 2	Up in sepsis
IL32	3.43371e-06	0.463019	0.937	0.997	0.00145589	TD CD8+ T Cells 2	Up in sepsis
HLA-C	8.98395e-08	0.273307	1	1	3.80919e-05	TD CD8+ T Cells 2	Up in sepsis
GZMH	1.92219e-39	-3.78992	0.081	0.864	8.15008e-37	TD CD8+ T Cells 2	Down in sepsis
GZMB	8.00636e-28	-2.59076	0.108	0.818	3.3947e-25	TD CD8+ T Cells 2	Down in sepsis
CX3CR1	8.72479e-08	-2.29727	0.036	0.353	3.69931e-05	TD CD8+ T Cells 2	Down in sepsis
EOMES	6.06485e-18	-2.25055	0.072	0.606	2.5715e-15	TD CD8+ T Cells 2	Down in sepsis
CCL4	1.60807e-10	-2.15524	0.108	0.535	6.8182e-08	TD CD8+ T Cells 2	Down in sepsis
NKG7	3.83285e-33	-1.98026	0.586	0.948	1.62513e-30	TD CD8+ T Cells 2	Down in sepsis
ZNF683	2.27343e-09	-1.39005	0.36	0.78	9.63935e-07	TD CD8+ T Cells 2	Down in sepsis
PRF1	1.39536e-14	-1.32914	0.198	0.704	5.91631e-12	TD CD8+ T Cells 2	Down in sepsis
CD8A	3.73482e-18	-1.08727	0.91	1	1.58356e-15	TD CD8+ T Cells 2	Down in sepsis
CD8B	1.54336e-12	-1.04637	0.739	0.948	6.54385e-10	TD CD8+ T Cells 2	Down in sepsis
GNLY	4.32463e-13	-1.01655	0.369	0.88	1.83364e-10	TD CD8+ T Cells 2	Down in sepsis
GZMA	4.15509e-05	-0.990324	0.099	0.353	0.0176176	TD CD8+ T Cells 2	Down in sepsis
CD247	2.94276e-06	-0.977391	0.495	0.793	0.00124773	TD CD8+ T Cells 2	Down in sepsis
APOBEC3G	5.59568e-10	-0.931028	0.73	0.967	2.37257e-07	TD CD8+ T Cells 2	Down in sepsis
CST7	2.42628e-07	-0.707057	0.631	0.91	0.000102874	TD CD8+ T Cells 2	Down in sepsis
TRBC2	3.80061e-12	-0.60959	0.973	1	1.61146e-09	TD CD8+ T Cells 2	Down in sepsis
CCL5	4.98184e-05	-0.458893	0.892	0.984	0.021123	TD CD8+ T Cells 2	Down in sepsis
CD2	4.36847e-06	-0.415439	0.874	0.995	0.00185223	TD CD8+ T Cells 2	Down in sepsis
KLRC3	1.27784e-05	-0.374069	0.333	0.677	0.00541805	TD CD8+ T Cells 2	Down in sepsis
CCR7	1.38014e-20	2.78504	0.381	0.088	5.85178e-18	CD56+ T Cells	Up in sepsis
LGALS3	6.70983e-26	2.50983	0.454	0.154	2.84497e-23	CD56+ T Cells	Up in sepsis
SELL	8.34584e-18	2.35111	0.375	0.133	3.53864e-15	CD56+ T Cells	Up in sepsis
TRAT1	1.02548e-15	1.71317	0.476	0.223	4.34804e-13	CD56+ T Cells	Up in sepsis
LEF1	4.06968e-12	1.7102	0.444	0.221	1.72554e-09	CD56+ T Cells	Up in sepsis
RGS1	1.21904e-08	1.56347	0.368	0.176	5.16872e-06	CD56+ T Cells	Up in sepsis
ARL4C	3.66647e-16	1.185	0.746	0.582	1.55458e-13	CD56+ T Cells	Up in sepsis
XBP1	1.03606e-11	1.13675	0.492	0.309	4.39288e-09	CD56+ T Cells	Up in sepsis
IL23R	5.01003e-06	1.13348	0.425	0.253	0.00212425	CD56+ T Cells	Up in sepsis
S100A10	5.52066e-26	1.10562	0.914	0.896	2.34076e-23	CD56+ T Cells	Up in sepsis
IGBP1	3.50721e-05	1.09321	0.352	0.231	0.0148705	CD56+ T Cells	Up in sepsis
FYB	1.48551e-15	1.08582	0.695	0.497	6.29857e-13	CD56+ T Cells	Up in sepsis
GAPDH	3.77238e-21	0.971992	0.997	0.992	1.59949e-18	CD56+ T Cells	Up in sepsis
CD4	2.67315e-15	0.94967	0.79	0.548	1.13341e-12	CD56+ T Cells	Up in sepsis
CXCR4	8.38881e-11	0.937447	0.952	0.957	3.55686e-08	CD56+ T Cells	Up in sepsis
BTG1	1.70273e-21	0.937143	0.975	0.939	7.21957e-19	CD56+ T Cells	Up in sepsis
FAM65B	1.45002e-07	0.923708	0.502	0.418	6.14808e-05	CD56+ T Cells	Up in sepsis
IL7R	1.11703e-06	0.830035	0.924	0.894	0.000473621	CD56+ T Cells	Up in sepsis
IL4R	9.68575e-05	0.807087	0.356	0.282	0.0410676	CD56+ T Cells	Up in sepsis
CD44	2.92236e-14	0.790528	0.937	0.912	1.23908e-11	CD56+ T Cells	Up in sepsis
ITGA4	9.78293e-06	0.730865	0.349	0.359	0.00414796	CD56+ T Cells	Up in sepsis
IFITM3	7.05683e-07	0.695856	0.34	0.346	0.00029921	CD56+ T Cells	Up in sepsis
CD3G	6.36384e-05	0.661084	0.533	0.548	0.0269827	CD56+ T Cells	Up in sepsis
TRAC	2.70156e-15	0.626647	0.975	0.992	1.14546e-12	CD56+ T Cells	Up in sepsis
ITGAE	1.75278e-05	0.623271	0.314	0.356	0.00743177	CD56+ T Cells	Up in sepsis
GIMAP5	1.18402e-05	0.619082	0.644	0.556	0.00502026	CD56+ T Cells	Up in sepsis
IKZF1	7.06134e-05	0.607682	0.559	0.473	0.0299401	CD56+ T Cells	Up in sepsis
LGALS1	3.29012e-06	0.60453	0.629	0.641	0.00139501	CD56+ T Cells	Up in sepsis
CD37	1.08207e-10	0.566535	0.87	0.838	4.58799e-08	CD56+ T Cells	Up in sepsis
GIMAP2	2.25274e-05	0.56033	0.543	0.529	0.0095516	CD56+ T Cells	Up in sepsis
IL32	4.8431e-05	0.518571	0.975	0.992	0.0205347	CD56+ T Cells	Up in sepsis
CD5	7.69288e-06	0.486642	0.663	0.753	0.00326178	CD56+ T Cells	Up in sepsis
ZNF683	3.52319e-42	-3.01474	0.095	0.614	1.49383e-39	CD56+ T Cells	Down in sepsis
NKG7	4.37239e-65	-2.05858	0.321	0.947	1.85389e-62	CD56+ T Cells	Down in sepsis
GZMH	2.39289e-57	-2.04828	0.263	0.896	1.01459e-54	CD56+ T Cells	Down in sepsis
KLRK1	2.4287e-13	-2.03837	0.098	0.391	1.02977e-10	CD56+ T Cells	Down in sepsis
CD8A	5.25533e-12	-1.94711	0.184	0.439	2.22826e-09	CD56+ T Cells	Down in sepsis
GNLY	7.57126e-43	-1.66301	0.343	0.894	3.21021e-40	CD56+ T Cells	Down in sepsis
GZMB	2.61904e-43	-1.61646	0.241	0.819	1.11047e-40	CD56+ T Cells	Down in sepsis
CCL4	5.1975e-23	-1.52906	0.181	0.601	2.20374e-20	CD56+ T Cells	Down in sepsis
CST7	5.07421e-38	-1.31015	0.521	0.939	2.15146e-35	CD56+ T Cells	Down in sepsis
PRF1	1.84519e-20	-1.20013	0.251	0.676	7.82359e-18	CD56+ T Cells	Down in sepsis
CCL5	9.28063e-50	-1.03852	0.784	0.989	3.93498e-47	CD56+ T Cells	Down in sepsis
TARP-refseq	6.61723e-11	-1.03736	0.321	0.625	2.8057e-08	CD56+ T Cells	Down in sepsis
TBX21	6.11484e-11	-1.02811	0.273	0.585	2.59269e-08	CD56+ T Cells	Down in sepsis
APOBEC3G	2.5162e-37	-0.959261	0.648	0.973	1.06687e-34	CD56+ T Cells	Down in sepsis
CTSW	5.66724e-08	-0.866628	0.2	0.463	2.40291e-05	CD56+ T Cells	Down in sepsis
RUNX3	2.9955e-10	-0.526594	0.683	0.915	1.27009e-07	CD56+ T Cells	Down in sepsis
CXCR3	4.60348e-06	-0.387286	0.613	0.814	0.00195188	CD56+ T Cells	Down in sepsis
LEF1	1.04425e-05	1.2486	0.47	0.33	0.0044276	γδT Cells	Up in sepsis
CD27	5.73479e-06	1.08709	0.459	0.365	0.00243155	γδT Cells	Up in sepsis
CD3G	3.30016e-08	1.02979	0.47	0.415	1.39927e-05	γδT Cells	Up in sepsis
LAT	1.23384e-06	0.900143	0.704	0.605	0.00052315	γδT Cells	Up in sepsis
ARL4C	5.81286e-06	0.77695	0.745	0.67	0.00246465	γδT Cells	Up in sepsis
TRDC	4.38801e-06	0.696285	0.74	0.62	0.00186052	γδT Cells	Up in sepsis
BTG1	8.43053e-07	0.603075	0.936	0.965	0.000357455	γδT Cells	Up in sepsis
PIK3IP1	1.11432e-05	0.595801	0.891	0.95	0.00472471	γδT Cells	Up in sepsis
CD3D	7.54735e-05	0.422802	0.969	0.96	0.0320008	γδT Cells	Up in sepsis
CD8B	3.9544e-14	-2.49384	0.057	0.305	1.67667e-11	γδT Cells	Down in sepsis
CD8A	6.152e-15	-1.75216	0.215	0.585	2.60845e-12	γδT Cells	Down in sepsis
CD74	5.48791e-12	-1.07872	0.643	0.88	2.32688e-09	γδT Cells	Down in sepsis
LGALS1	7.71525e-05	-0.936611	0.43	0.635	0.0327127	γδT Cells	Down in sepsis
BIRC3	1.88357e-07	-0.787163	0.317	0.615	7.98633e-05	γδT Cells	Down in sepsis
IL32	4.99547e-10	-0.637589	0.941	0.99	2.11808e-07	γδT Cells	Down in sepsis
CST7	4.50742e-05	-0.579257	0.556	0.775	0.0191114	γδT Cells	Down in sepsis
KLRK1	5.99439e-07	-0.53663	0.518	0.835	0.000254162	γδT Cells	Down in sepsis
CTSW	4.1514e-05	-0.494267	0.3	0.545	0.0176019	γδT Cells	Down in sepsis
HLA-B	7.50883e-11	-0.296812	1	1	3.18374e-08	γδT Cells	Down in sepsis
BIRC3	1.58822e-05	-1.42814	0.296	0.675	0.00673406	MAIT Cells	Down in sepsis
HLA-B	3.96854e-05	-0.372341	1	1	0.0168266	MAIT Cells	Down in sepsis
CCL4	1.04406e-09	1.39322	0.51	0.353	4.42679e-07	NK Cells	Up in sepsis
CCL3	8.4288e-09	1.15059	0.328	0.159	3.57381e-06	NK Cells	Up in sepsis
TRIB2	8.07058e-09	1.11336	0.312	0.163	3.42193e-06	NK Cells	Up in sepsis
ARL4C	3.19404e-26	1.0826	0.851	0.707	1.35427e-23	NK Cells	Up in sepsis
LAT2	9.95344e-20	1.07227	0.741	0.548	4.22026e-17	NK Cells	Up in sepsis
DUSP4	1.40404e-08	1.02891	0.391	0.276	5.95315e-06	NK Cells	Up in sepsis
GZMA	1.29919e-10	1.02561	0.562	0.484	5.50857e-08	NK Cells	Up in sepsis
KLRB1	4.06689e-17	0.967311	0.825	0.572	1.72436e-14	NK Cells	Up in sepsis
TXK	2.7913e-07	0.881072	0.45	0.314	0.000118351	NK Cells	Up in sepsis
ADA	1.18979e-10	0.879577	0.49	0.325	5.04471e-08	NK Cells	Up in sepsis
CD44	1.53092e-27	0.851429	0.937	0.852	6.4911e-25	NK Cells	Up in sepsis
GAPDH	7.67413e-18	0.845217	0.981	0.975	3.25383e-15	NK Cells	Up in sepsis
CXCR4	3.13789e-28	0.843721	0.99	0.958	1.33047e-25	NK Cells	Up in sepsis
RGS1	1.81399e-06	0.834134	0.372	0.247	0.00076913	NK Cells	Up in sepsis
ITGAE	4.12065e-09	0.767053	0.635	0.47	1.74715e-06	NK Cells	Up in sepsis
BTG1	4.99943e-27	0.764183	0.987	0.961	2.11976e-24	NK Cells	Up in sepsis
MAPK1	2.31994e-06	0.728993	0.441	0.322	0.000983653	NK Cells	Up in sepsis
FOXP1	0.000116563	0.726958	0.341	0.237	0.0494229	NK Cells	Up in sepsis
LYN	1.92482e-05	0.71111	0.408	0.311	0.00816123	NK Cells	Up in sepsis
IL18RAP	5.36198e-06	0.696424	0.466	0.314	0.00227348	NK Cells	Up in sepsis
APOBEC3G	1.21727e-19	0.677592	0.977	0.958	5.16122e-17	NK Cells	Up in sepsis
BIN2	3.25464e-10	0.64655	0.729	0.629	1.37997e-07	NK Cells	Up in sepsis
FCER1G	8.96989e-08	0.628697	0.613	0.541	3.80323e-05	NK Cells	Up in sepsis
KLRC1	4.57324e-06	0.612675	0.361	0.382	0.00193906	NK Cells	Up in sepsis
IL2RB	2.30245e-11	0.532498	0.964	0.94	9.76239e-09	NK Cells	Up in sepsis
PRF1	4.06086e-05	0.52918	0.825	0.795	0.017218	NK Cells	Up in sepsis
CASP5	1.36573e-06	0.513082	0.593	0.537	0.000579068	NK Cells	Up in sepsis
SELPLG	4.17842e-08	0.454051	0.893	0.862	1.77165e-05	NK Cells	Up in sepsis
HLA-DRB1	2.03593e-16	-1.81349	0.105	0.392	8.63235e-14	NK Cells	Down in sepsis
CD74	1.31615e-57	-1.65966	0.666	0.905	5.58048e-55	NK Cells	Down in sepsis
GZMH	2.02973e-18	-1.41894	0.318	0.625	8.60607e-16	NK Cells	Down in sepsis
BIRC3	1.44248e-16	-1.31906	0.168	0.481	6.11609e-14	NK Cells	Down in sepsis
GNLY	9.28569e-27	-1.29162	0.854	0.915	3.93713e-24	NK Cells	Down in sepsis
HLA-DPA1	9.99906e-09	-1.1353	0.269	0.53	4.2396e-06	NK Cells	Down in sepsis
HLA-DRA	5.76763e-05	-1.00716	0.143	0.318	0.0244547	NK Cells	Down in sepsis
JUNB	7.42875e-08	-0.982035	0.122	0.304	3.14979e-05	NK Cells	Down in sepsis
ANXA5	1.80442e-11	-0.981447	0.173	0.435	7.65075e-09	NK Cells	Down in sepsis
LGALS1	1.50049e-08	-0.945041	0.403	0.65	6.36208e-06	NK Cells	Down in sepsis
IL32	4.58966e-28	-0.944706	0.756	0.958	1.94602e-25	NK Cells	Down in sepsis
CTSW	8.28397e-06	-0.622041	0.586	0.763	0.0035124	NK Cells	Down in sepsis
GZMB	9.23865e-05	-0.476727	0.762	0.813	0.0391719	NK Cells	Down in sepsis
CD3E	6.95555e-06	-0.466162	0.387	0.406	0.00294915	NK Cells	Down in sepsis
YBX3	4.52322e-06	0.803235	0.546	0.343	0.00191785	Naïve B Cells	Up in sepsis
CD79A	2.55131e-11	0.528541	0.99	0.964	1.08176e-08	Naïve B Cells	Up in sepsis
IGHD-membrane	4.83312e-10	0.527285	0.921	0.886	2.04924e-07	Naïve B Cells	Up in sepsis
CXCR4	3.38145e-09	0.334466	0.997	0.964	1.43374e-06	Naïve B Cells	Up in sepsis
HLA-C	7.96806e-12	0.30385	1	1	3.37846e-09	Naïve B Cells	Up in sepsis
IGHG2-secreted	1.43555e-22	-2.17606	0.197	0.5	6.08672e-20	Naïve B Cells	Down in sepsis
IGHG1-secreted	1.62904e-11	-1.92757	0.113	0.321	6.90714e-09	Naïve B Cells	Down in sepsis
HLA-DRB1	0.000104324	-0.330973	0.875	0.971	0.0442334	Naïve B Cells	Down in sepsis
HLA-C	7.10813e-19	0.489568	1	1	3.01385e-16	Switched Resting B Cells	Up in sepsis
CD79A	5.63702e-08	0.622031	0.977	0.924	2.3901e-05	Switched Activated B Cells	Up in sepsis
HLA-C	2.3277e-15	0.333975	1	1	9.86943e-13	Switched Activated B Cells	Up in sepsis
TCF7	5.12246e-06	-1.31452	0.146	0.303	0.00217192	Switched Activated B Cells	Down in sepsis
GNAI2	7.87762e-06	-0.632402	0.625	0.773	0.00334011	Switched Activated B Cells	Down in sepsis
